# Supplementary material for: Epigenetic Biomarkers for Cervical Cancer Progression: A Scoping Review
Source: Int J Mol Sci. 2025 Sep 26;26(19):9423. doi: 10.3390/ijms26199423 (PMC12525127; doi:10.3390/ijms26199423)
Supplement: Supplementary file 1 [file ijms-26-09423-s001.zip]

Archive with 6 entries (6 files):
- Supplementary Data 1.pdf
- Supplementary Data 2.R
- Supplementary Table s1.xlsx
- Supplementary Table s2.xlsx
- Supplementary Table s3.xlsx
- Supplementary Table s4.xlsx
