# Supplementary material for: Epigenetic Biomarkers for Cervical Cancer Progression: A Scoping Review
Source: Int J Mol Sci. 2025 Sep 26;26(19):9423. doi: 10.3390/ijms26199423 (PMC12525127; doi:10.3390/ijms26199423)
Supplement: Supplementary file 1 [file ijms-26-09423-s001.zip › Supplementary Data 2.R]

#Figure 5 and Table 3 code----
#set working directory - change directory name accordingly
setwd("C:/Users/makisoeo/Review/First-revision") 

#load libraries----
library(readxl)
library(ggplot2)
library(dplyr)
library(tidyr)
library(ggfx)
library(ggtext)

#import publish or perish results----
#Supplementary tables should be in a folder named `Tables` inside the working directory
mt_papers <- read_xlsx("Tables/Supplementary Table s1.xlsx", skip = 1)
histone_papers <- read_xlsx("Tables/Supplementary Table s2.xlsx", skip = 1)
rna_papers <- read_xlsx("Tables/Supplementary Table s3.xlsx", skip = 1)
re_papers <- read_xlsx("Tables/Supplementary Table s4.xlsx", skip = 1)

everything <- data.frame(rbind(mt_papers, histone_papers, rna_papers, re_papers))
table(everything$Year) #get publications per year

#keep the relevant results----
keep <- which(mt_papers$`Keep or discard reason` == "Keep")
length(keep) #2
mt_papers_good <- mt_papers[keep,] 
mt_papers_good$search_type <- "mtDNA methylation"

keep <- which(histone_papers$`Keep or discard reason` == "keep")
length(keep) #12
histone_papers_good <- histone_papers[keep,] 
histone_papers_good$search_type <- "Histone modifications"

keep <- which(rna_papers$`Keep or discard reason` == "keep")
length(keep) #31
rna_papers_good <- rna_papers[keep,] 
rna_papers_good$search_type <- "ncRNA expression"

keep <- which(re_papers$`Keep or discard reason` == "keep")
length(keep) #4
re_papers_good <- re_papers[keep,] 
re_papers_good$search_type <- "Repetitive elements methylation"

#check range of publication year data ----
print(paste0("[",min(mt_papers_good$Year), " - ", max(mt_papers_good$Year), "]"))
#"[2011 - 2017]"
print(paste0("[",min(histone_papers_good$Year), " - ", max(histone_papers_good$Year), "]"))
#"[2013 - 2024]"
print(paste0("[",min(rna_papers_good$Year), " - ", max(rna_papers_good$Year), "]"))
#"[2015 - 2025]"
print(paste0("[",min(re_papers_good$Year), " - ", max(re_papers_good$Year), "]"))
#"[2010 - 2021]"

#create Figure 5----
figure_data <- data.frame(rbind(mt_papers_good, histone_papers_good, rna_papers_good, re_papers_good))
df <- figure_data

df_summary <- figure_data %>%
  group_by(Year, search_type) %>%
  summarise(count = n(), .groups = "drop")

df_complete <- df_summary %>%
  complete(
    Year = full_seq(min(df$Year):max(df$Year), 1),
    search_type,
    fill = list(count = 0)
  ) %>%
  arrange(search_type, Year) %>%
  group_by(search_type) %>%
  mutate(cumulative_count = cumsum(count)) %>%
  ungroup()


line_plot <- ggplot(df_complete, aes(x = Year, y = cumulative_count, color = search_type, group = search_type)) +
  with_shadow(
    geom_line(size = 1), sigma = 3, colour = "gray85"
  ) +
  with_shadow(
    geom_point(aes(shape = search_type), size = 2), sigma = 3, colour = "gray85"
  ) +
  scale_x_continuous(breaks = seq(min(df_complete$Year), max(df_complete$Year), 1)) +
  scale_y_continuous(breaks = seq(0, max(df_complete$cumulative_count), 2)) +
  labs(
    title = "Cumulative number of publications per year by search category",
    x = "Publication year",
    y = "Cumulative count",
    color = "Search category",
    shape = "Search category"
  ) +
  theme_minimal()


line_plot
ggsave("Figure 5.png", plot = line_plot, width = 10, height = 6, units = "in", bg = "white", dpi = 600)
