# Supplementary material for: Epigenetic Biomarkers for Cervical Cancer Progression: A Scoping Review
Source: Int J Mol Sci. 2025 Sep 26;26(19):9423. doi: 10.3390/ijms26199423 (PMC12525127; doi:10.3390/ijms26199423)
Supplement: Supplementary file 1 [file ijms-26-09423-s001.zip › Supplementary Table s1.xlsx]

## Sheet: search-220525
Supplementary Table S1. Publish or Perish output with Google Scholar results for mtDNA methylation and cervical cancer
Keep or discard reason	Cites	Authors	Title	Year	Source	Publisher	ArticleURL	CitesURL	GSRank	QueryDate	Type	DOI	ISSN	CitationURL	Volume	Issue	StartPage	EndPage	ECC	CitesPerYear	CitesPerAuthor	AuthorCount	Age	Abstract	FullTextURL	RelatedURL
Keep	50	A Menga, EM Palmieri, A Cianciulli…	SLC25A26 overexpression impairs cell function via mtDNA hypermethylation and rewiring of methyl metabolism	2017	The FEBS …	Wiley Online Library	https://febs.onlinelibrary.wiley.com/doi/abs/10.1111/febs.14028	https://scholar.google.com/scholar?cites=5611435032981517367&as_sdt=2005&sciodt=0,5&hl=en	3	2025-05-22 12:02:18		10.1111/febs.14028							50	6.25	13	4	8	… promotes hypermethylation of mitochondrial DNA, leading to … cervical carcinogenesis with high-risk HPV [2], we performed … light on the role of methylation of mtDNA, which we not only …	https://febs.onlinelibrary.wiley.com/doi/pdf/10.1111/febs.14028	https://scholar.google.com/scholar?q=related:N7QLjW7S300J:scholar.google.com/&scioq=%22hpv%22+%22methylation%22+%22cervical+cancer%22%7C%22cervix%22+%22mtdna%22+or+%22mitochondrial+dna%22+%22epic%22%7C%22450k%22%7C%22450+platform%22%7C%2227k%22%7C%2227+platform%22%7C%22bisulfite+sequencing%22%7C%22pyrosequencing%22&hl=en&as_sdt=0,5
Thesis/dissertation	0	A Quattrocchi	Diet, genetic and epigenetic signatures in women of childbearing age from a Mediterranean population: perspectives for public health	2013		tesidottorato.depositolegale.it	https://tesidottorato.depositolegale.it/handle/20.500.14242/74432		15	2025-05-22 12:02:18									0	0	0	1	12	… Mitochondrial DNA (mtDNA) is more susceptible to oxidative damage than nuclear … risk HPV infection and with a diagnosis of cervical intraepithelial neoplasia or invasive cervical cancer…	https://tesidottorato.depositolegale.it/bitstream/20.500.14242/74432/1/TESI%20dottorato%20Annalisa%20Quattrocchi.pdf	https://scholar.google.com/scholar?q=related:nJ5Fh2MpeEYJ:scholar.google.com/&scioq=%22hpv%22+%22methylation%22+%22cervical+cancer%22%7C%22cervix%22+%22mtdna%22+or+%22mitochondrial+dna%22+%22epic%22%7C%22450k%22%7C%22450+platform%22%7C%2227k%22%7C%2227+platform%22%7C%22bisulfite+sequencing%22%7C%22pyrosequencing%22&hl=en&as_sdt=0,5
Unverifiable (mtDNA?)	0	A Stoccoro, F Coppedè, L Migliore	Epigenetic biomarkers in personalized medicine	2024	Personalized Epigenetics	Elsevier	https://www.sciencedirect.com/science/article/pii/B9780443238024000181		17	2025-05-22 12:02:18									0	0	0	3	1	… NDRG4 and BMP3 genes methylation, together with … mitochondrial DNA (mitoepigenetics) could be involved in the tumorigenic process. Indeed, altered mitochondrial DNA methylation …		https://scholar.google.com/scholar?q=related:-3KMgH9v6nUJ:scholar.google.com/&scioq=%22hpv%22+%22methylation%22+%22cervical+cancer%22%7C%22cervix%22+%22mtdna%22+or+%22mitochondrial+dna%22+%22epic%22%7C%22450k%22%7C%22450+platform%22%7C%2227k%22%7C%2227+platform%22%7C%22bisulfite+sequencing%22%7C%22pyrosequencing%22&hl=en&as_sdt=0,5
Book/book chapter	0	A Traverso, L Maggi, C Yan, J Zhao, Y Ma…	OPEN ACCESS EDITED BY	2024	… Immune Markers and …	books.google.com	https://books.google.com/books?hl=en&lr=&id=DYoMEQAAQBAJ&oi=fnd&pg=PA20&dq=%22hpv%22+%22methylation%22+%22cervical+cancer%22%7C%22cervix%22+%22mtdna%22+or+%22mitochondrial+dna%22+%22epic%22%7C%22450k%22%7C%22450+platform%22%7C%2227k%22%7C%2227+platform%22%7C%22bisulfite+sequencing%22%7C%22pyrosequencing%22&ots=e3_mJu5uEm&sig=k17chgM-oTNGRlUH9tWqfXn-F1g		7	2025-05-22 12:02:18									0	0	0	6	1	… of Mitochondrial DNA methylation (MTDM) has gradually been explored. Altered levels of mtDNA methylation … Expression of retroelements in cervical cancer and their interplay with HPV …		https://scholar.google.com/scholar?q=related:PGQnJQYU7jAJ:scholar.google.com/&scioq=%22hpv%22+%22methylation%22+%22cervical+cancer%22%7C%22cervix%22+%22mtdna%22+or+%22mitochondrial+dna%22+%22epic%22%7C%22450k%22%7C%22450+platform%22%7C%2227k%22%7C%2227+platform%22%7C%22bisulfite+sequencing%22%7C%22pyrosequencing%22&hl=en&as_sdt=0,5
No mention of mtDNA methylation	52	AJ Bronkhorst, V Ungerer, A Oberhofer, S Gabriel…	New perspectives on the importance of cell-free DNA biology	2022	Diagnostics	mdpi.com	https://www.mdpi.com/2075-4418/12/9/2147	https://scholar.google.com/scholar?cites=8588288040914361656&as_sdt=2005&sciodt=0,5&hl=en	18	2025-05-22 12:02:18	HTML								52	17.33	10	5	3	… HPV), which is associated with oropharyngeal squamous cell carcinoma [103,104] and cervical cancer … and that cell-free mitochondrial DNA (cf-mtDNA) is attracting increasing attention …	https://www.mdpi.com/2075-4418/12/9/2147	https://scholar.google.com/scholar?q=related:OJ1vc3i6L3cJ:scholar.google.com/&scioq=%22hpv%22+%22methylation%22+%22cervical+cancer%22%7C%22cervix%22+%22mtdna%22+or+%22mitochondrial+dna%22+%22epic%22%7C%22450k%22%7C%22450+platform%22%7C%2227k%22%7C%2227+platform%22%7C%22bisulfite+sequencing%22%7C%22pyrosequencing%22&hl=en&as_sdt=0,5
Thesis/dissertation	0	AN Cavalier	Novel Transcriptomic Mechanisms of Brain Aging	2023		search.proquest.com	https://search.proquest.com/openview/64fe56dbbb1258fa7afce42646ac0516/1?pq-origsite=gscholar&cbl=18750&diss=y		51	2025-05-22 12:02:18									0	0	0	1	2	… mitochondrial DNA (mtDNA). Neurons are especially sensitive to ROS because of their high, … epigenetic control (eg, reduced chromatin and DNA methylation) of TE-rich regions of the …	https://mountainscholar.org/bitstreams/0315cfe1-f7a8-4788-89e5-9ce3d893f367/download	https://scholar.google.com/scholar?q=related:Y_68OCHoSNgJ:scholar.google.com/&scioq=%22hpv%22+%22methylation%22+%22cervical+cancer%22%7C%22cervix%22+%22mtdna%22+or+%22mitochondrial+dna%22+%22epic%22%7C%22450k%22%7C%22450+platform%22%7C%2227k%22%7C%2227+platform%22%7C%22bisulfite+sequencing%22%7C%22pyrosequencing%22&hl=en&as_sdt=0,5
Abstract Booklet	0	B Landesmann, A Paini	JRC Summer School on Non-animal Approaches in Science, May 2021	2021	Alternatives to Laboratory Animals	journals.sagepub.com	https://journals.sagepub.com/doi/abs/10.1177/02611929211065919		59	2025-05-22 12:02:18		10.1177/02611929211065919							0	0	0	2	4	… This study aims to elucidate if toxic metal exposure in pregnancy impacts telomere length (TL) and mitochondrial DNA (mtDNA) in the placenta. This study involved 419 mothers from the …	https://journals.sagepub.com/doi/pdf/10.1177/02611929211065919	https://scholar.google.com/scholar?q=related:35Sk4c96NdIJ:scholar.google.com/&scioq=%22hpv%22+%22methylation%22+%22cervical+cancer%22%7C%22cervix%22+%22mtdna%22+or+%22mitochondrial+dna%22+%22epic%22%7C%22450k%22%7C%22450+platform%22%7C%2227k%22%7C%2227+platform%22%7C%22bisulfite+sequencing%22%7C%22pyrosequencing%22&hl=en&as_sdt=0,5
Abstract Booklet	0	C Calvin, J Courtade, B Verchere, J Chen, B Tennant…	Alternatively processed forms of proinsulin and pro-islet amyloid polypeptide as	2010	Methods	bcchr.ca	https://www.bcchr.ca/sites/default/files/SSRP/ssrp-2013-abstract-booklet-sfvrsn%3D0.pdf		45	2025-05-22 12:02:18	PDF								0	0	0	6	15	… most other tissues, the mitochondrial DNA (mtDNA) of these cells are … DNA methylation using bisulfite pyrosequencing and … from the fetal scalp once the cervix is dilated. However, this …	https://www.bcchr.ca/sites/default/files/SSRP/ssrp-2013-abstract-booklet-sfvrsn%3D0.pdf	https://scholar.google.com/scholar?q=related:WmgH6n2EbxYJ:scholar.google.com/&scioq=%22hpv%22+%22methylation%22+%22cervical+cancer%22%7C%22cervix%22+%22mtdna%22+or+%22mitochondrial+dna%22+%22epic%22%7C%22450k%22%7C%22450+platform%22%7C%2227k%22%7C%2227+platform%22%7C%22bisulfite+sequencing%22%7C%22pyrosequencing%22&hl=en&as_sdt=0,5
Keep	138	C Sun, LL Reimers, RD Burk	Methylation of HPV16 genome CpG sites is associated with cervix precancer and cancer	2011	Gynecologic oncology	Elsevier	https://www.sciencedirect.com/science/article/pii/S0090825811000461	https://scholar.google.com/scholar?cites=14542674903586232146&as_sdt=2005&sciodt=0,5&hl=en	1	2025-05-22 12:02:18	HTML								138	9.86	46	3	14	… In addition to the HPV and host nuclear genomes, the mitochondrial DNA (mtDNA) genome … approaches, EpiTYPER and pyrosequencing, to quantify the methylation at specific CpG …	https://www.sciencedirect.com/science/article/pii/S0090825811000461	https://scholar.google.com/scholar?q=related:Utc-QMb10ckJ:scholar.google.com/&scioq=%22hpv%22+%22methylation%22+%22cervical+cancer%22%7C%22cervix%22+%22mtdna%22+or+%22mitochondrial+dna%22+%22epic%22%7C%22450k%22%7C%22450+platform%22%7C%2227k%22%7C%2227+platform%22%7C%22bisulfite+sequencing%22%7C%22pyrosequencing%22&hl=en&as_sdt=0,5
Abstract Booklet	1	CA Cowan	Genome editing: from modeling disease to novel therapeutics	2015	Stem Cell Technologies Webinar	square.umin.ac.jp	http://square.umin.ac.jp/jsog/68/jsog6802/6802e_3.pdf	https://scholar.google.com/scholar?cites=8601326958336982824&as_sdt=2005&sciodt=0,5&hl=en	58	2025-05-22 12:02:18	PDF								1	0.1	1	1	10	… (HPV)is the necessary cause of cervical cancer, the third most common cancer and cause of cancer!related death in females worldwide. HPV … board, we analyzed methylation of MLH1, …	http://square.umin.ac.jp/jsog/68/jsog6802/6802e_3.pdf	https://scholar.google.com/scholar?q=related:KL-q_EsNXncJ:scholar.google.com/&scioq=%22hpv%22+%22methylation%22+%22cervical+cancer%22%7C%22cervix%22+%22mtdna%22+or+%22mitochondrial+dna%22+%22epic%22%7C%22450k%22%7C%22450+platform%22%7C%2227k%22%7C%2227+platform%22%7C%22bisulfite+sequencing%22%7C%22pyrosequencing%22&hl=en&as_sdt=0,5
No mention of cervical cancer	40	D Desaulniers, P Vasseur, A Jacobs…	Integration of epigenetic mechanisms into non-genotoxic carcinogenicity hazard assessment: Focus on DNA methylation and histone modifications	2021	International Journal of …	mdpi.com	https://www.mdpi.com/1422-0067/22/20/10969	https://scholar.google.com/scholar?cites=15218612340191054995&as_sdt=2005&sciodt=0,5&hl=en	11	2025-05-22 12:02:18	HTML								40	10	10	4	4	… Here, with the intent of better understanding the applicability of epigenetic assays in chemical carcinogenicity assessment, we focus on DNA methylation and histone modifications and …	https://www.mdpi.com/1422-0067/22/20/10969	https://scholar.google.com/scholar?q=related:k8x2r0pfM9MJ:scholar.google.com/&scioq=%22hpv%22+%22methylation%22+%22cervical+cancer%22%7C%22cervix%22+%22mtdna%22+or+%22mitochondrial+dna%22+%22epic%22%7C%22450k%22%7C%22450+platform%22%7C%2227k%22%7C%2227+platform%22%7C%22bisulfite+sequencing%22%7C%22pyrosequencing%22&hl=en&as_sdt=0,5
Abstract Booklet	0	D Diez-Castro	CANCER GENETICS	2024	European Journal of Human Genetics	nature.com	https://www.nature.com/articles/s41431-024-01734-4		31	2025-05-22 12:02:18	HTML								0	0	0	1	1	… DNA methylation and CNV analyses were performed using Infinium® MethylationEPIC (EPIC) BeadChip arrays (n = 313). The IGHV mutation status was determined by Sanger …	https://www.nature.com/articles/s41431-024-01734-4	https://scholar.google.com/scholar?q=related:l3BrOT5hgiwJ:scholar.google.com/&scioq=%22hpv%22+%22methylation%22+%22cervical+cancer%22%7C%22cervix%22+%22mtdna%22+or+%22mitochondrial+dna%22+%22epic%22%7C%22450k%22%7C%22450+platform%22%7C%2227k%22%7C%2227+platform%22%7C%22bisulfite+sequencing%22%7C%22pyrosequencing%22&hl=en&as_sdt=0,5
Review	3	DC Bruhm, NA Vulpescu, ZH Foda, J Phallen…	Genomic and fragmentomic landscapes of cell-free DNA for early cancer detection	2025	Nature Reviews …	nature.com	https://www.nature.com/articles/s41568-025-00795-x	https://scholar.google.com/scholar?cites=16915504720409998080&as_sdt=2005&sciodt=0,5&hl=en	10	2025-05-22 12:02:18	HTML								3	3	1	5	1	… and involved collecting cells from the cervix using a swab and … and the abundance of mitochondrial DNA (mtDNA) can be … of DNA methylation using whole-genome bisulfite sequencing …	https://www.nature.com/articles/s41568-025-00795-x	https://scholar.google.com/scholar?q=related:ADN7yOvxv-oJ:scholar.google.com/&scioq=%22hpv%22+%22methylation%22+%22cervical+cancer%22%7C%22cervix%22+%22mtdna%22+or+%22mitochondrial+dna%22+%22epic%22%7C%22450k%22%7C%22450+platform%22%7C%2227k%22%7C%2227+platform%22%7C%22bisulfite+sequencing%22%7C%22pyrosequencing%22&hl=en&as_sdt=0,5
No mention of mtDNA methylation	0	DK Armstrong	Early Diagnosis and Treatment of Cancer		researchgate.net		https://www.researchgate.net/profile/Abdulrazaq-Almaweri/post/what_is_the_role_of_vitamin_A_as_a_chempreventive_agent_in_head_and_neck_cancer/attachment/59d623a16cda7b8083a1e5c4/AS%3A341499704299522%401458431282658/download/Early+Diagnosis+and+Treatment+of+Cancer+Series+Head+and+Neck+Cancers%2C+1ed+%282009%29.pdf		46	2025-05-22 12:02:18	PDF								0	0	0	1		… Mitochondrial DNA also is present at higher concentrations … of HNSCC by measuring salivary mtDNA/nuclear DNA using … HPV is now recognized as a likely cause of a subset of head …	https://www.researchgate.net/profile/Abdulrazaq-Almaweri/post/what_is_the_role_of_vitamin_A_as_a_chempreventive_agent_in_head_and_neck_cancer/attachment/59d623a16cda7b8083a1e5c4/AS%3A341499704299522%401458431282658/download/Early+Diagnosis+and+Treatment+of+Cancer+Series+Head+and+Neck+Cancers%2C+1ed+%282009%29.pdf	https://scholar.google.com/scholar?q=related:m7609rJs5iEJ:scholar.google.com/&scioq=%22hpv%22+%22methylation%22+%22cervical+cancer%22%7C%22cervix%22+%22mtdna%22+or+%22mitochondrial+dna%22+%22epic%22%7C%22450k%22%7C%22450+platform%22%7C%2227k%22%7C%2227+platform%22%7C%22bisulfite+sequencing%22%7C%22pyrosequencing%22&hl=en&as_sdt=0,5
Duplicate	0	DP Mendoza, Z Piotrowska, JK Lennerz…	WJCO	2020	World	researchgate.net	https://www.researchgate.net/profile/Maria-Curia/publication/343190862_MUTYH_Not_just_polyposis/links/5f202983a6fdcc9626ba04f1/MUTYH-Not-just-polyposis.pdf		33	2025-05-22 12:02:18	PDF								0	0	0	4	5	… lung, hepatocellular and cervical cancer risk. An additional … patients at risk of cervical carcinoma and HPV infection[118]. … activate the two distinct mitochondrial DNA (mtDNA) caspase-…	https://www.researchgate.net/profile/Maria-Curia/publication/343190862_MUTYH_Not_just_polyposis/links/5f202983a6fdcc9626ba04f1/MUTYH-Not-just-polyposis.pdf	https://scholar.google.com/scholar?q=related:cB7YwHzLLWAJ:scholar.google.com/&scioq=%22hpv%22+%22methylation%22+%22cervical+cancer%22%7C%22cervix%22+%22mtdna%22+or+%22mitochondrial+dna%22+%22epic%22%7C%22450k%22%7C%22450+platform%22%7C%2227k%22%7C%2227+platform%22%7C%22bisulfite+sequencing%22%7C%22pyrosequencing%22&hl=en&as_sdt=0,5
No mention of mtDNA methylation nor cervical cancer	10	DS Lian, SJ Zhao	Capillary electrophoresis based on the nucleic acid detection in the application of cancer diagnosis and therapy	2014	Analyst	pubs.rsc.org	https://pubs.rsc.org/en/content/articlehtml/2014/an/c4an00400k	https://scholar.google.com/scholar?cites=2445527361803585880&as_sdt=2005&sciodt=0,5&hl=en	25	2025-05-22 12:02:18	HTML								10	0.91	5	2	11	… cancer-related and two cervical cancer risk-related SNPs. The … Point mutations in mitochondrial DNA (mtDNA) are found at … detecting HPV with high clinical sensitivity in significant HPV-…	https://pubs.rsc.org/en/content/articlehtml/2014/an/c4an00400k	https://scholar.google.com/scholar?q=related:WAnNuC1C8CEJ:scholar.google.com/&scioq=%22hpv%22+%22methylation%22+%22cervical+cancer%22%7C%22cervix%22+%22mtdna%22+or+%22mitochondrial+dna%22+%22epic%22%7C%22450k%22%7C%22450+platform%22%7C%2227k%22%7C%2227+platform%22%7C%22bisulfite+sequencing%22%7C%22pyrosequencing%22&hl=en&as_sdt=0,5
Abstract Booklet	0	EQA Liver	Detailed programme	2009		pathsoc.org	https://www.pathsoc.org/_userfiles/pages/files/meetings/archive/6553-2009(6514)s(Cardiff).pdf		62	2025-05-22 12:02:18	PDF								0	0	0	1	16	… It has been shown that mitochondrial DNA (mtDNA) mutations that result … mtDNA mutations tended to have methylation patterns that were as dissimilar to one another as the methylation …	https://www.pathsoc.org/_userfiles/pages/files/meetings/archive/6553-2009(6514)s(Cardiff).pdf	https://scholar.google.com/scholar?q=related:Fe1XoGS6IU0J:scholar.google.com/&scioq=%22hpv%22+%22methylation%22+%22cervical+cancer%22%7C%22cervix%22+%22mtdna%22+or+%22mitochondrial+dna%22+%22epic%22%7C%22450k%22%7C%22450+platform%22%7C%2227k%22%7C%2227+platform%22%7C%22bisulfite+sequencing%22%7C%22pyrosequencing%22&hl=en&as_sdt=0,5
Book/book chapter	8	EY Rykova, PP Laktionov, VV Vlassov	Circulating nucleic acids in health and disease	2010	Extracellular Nucleic Acids	Springer	https://link.springer.com/chapter/10.1007/978-3-642-12617-8_7	https://scholar.google.com/scholar?cites=15000527665591726350&as_sdt=2005&sciodt=0,5&hl=en	13	2025-05-22 12:02:18		10.1007/978-3-642-12617-8_7							8	0.53	3	3	15	… accumulation of genome and mitochondrial DNA (mt DNA) … In prostate cancer, mtDNA mutations were also found to be a … human papillomavirus (HPV) DNA in cervical cancer (CC) has …	http://ndl.ethernet.edu.et/bitstream/123456789/57019/1/Yo%20Kikuchi_2010.pdf#page=103	https://scholar.google.com/scholar?q=related:DrEDh2-ULNAJ:scholar.google.com/&scioq=%22hpv%22+%22methylation%22+%22cervical+cancer%22%7C%22cervix%22+%22mtdna%22+or+%22mitochondrial+dna%22+%22epic%22%7C%22450k%22%7C%22450+platform%22%7C%2227k%22%7C%2227+platform%22%7C%22bisulfite+sequencing%22%7C%22pyrosequencing%22&hl=en&as_sdt=0,5
Abstract Booklet	0	F McElreavey	INTERNATIONAL SYMPOSIUM ON “GENOMICS IN HEALTH AND DISEASE” &40TH ANNUAL CONFERENCE OF INDIAN SOCIETY OF HUMAN GENETICS		researchgate.net		https://www.researchgate.net/profile/Himanshu-Gupta-38/publication/274194225_Pharmacoepigenomics_of_Malaria_and_its_Relevance/links/55184fe50cf29ab36bc4d192/Pharmacoepigenomics-of-Malaria-and-its-Relevance.pdf		38	2025-05-22 12:02:18	PDF								0	0	0	1		… of either nuclear DNA (nDNA) or mitochondrial DNA (mtDNA) mutations. More than 1,400 … wide DNA methylation analysis using an Illumina Infinium 450k human methylation assay in …	https://www.researchgate.net/profile/Himanshu-Gupta-38/publication/274194225_Pharmacoepigenomics_of_Malaria_and_its_Relevance/links/55184fe50cf29ab36bc4d192/Pharmacoepigenomics-of-Malaria-and-its-Relevance.pdf	https://scholar.google.com/scholar?q=related:jCqP7g_BZLYJ:scholar.google.com/&scioq=%22hpv%22+%22methylation%22+%22cervical+cancer%22%7C%22cervix%22+%22mtdna%22+or+%22mitochondrial+dna%22+%22epic%22%7C%22450k%22%7C%22450+platform%22%7C%2227k%22%7C%2227+platform%22%7C%22bisulfite+sequencing%22%7C%22pyrosequencing%22&hl=en&as_sdt=0,5
No mention of mtDNA methylation nor cervical cancer	0	G Era	sample types, including tissue, 8, 9 blood, 10, 11 tears, and urine. 13 The general approach was to obtain samples repre	2018	Principles and Applications of Molecular Diagnostics	books.google.com	https://books.google.com/books?hl=en&lr=&id=nV1gDwAAQBAJ&oi=fnd&pg=PA381&dq=%22hpv%22+%22methylation%22+%22cervical+cancer%22%7C%22cervix%22+%22mtdna%22+or+%22mitochondrial+dna%22+%22epic%22%7C%22450k%22%7C%22450+platform%22%7C%2227k%22%7C%2227+platform%22%7C%22bisulfite+sequencing%22%7C%22pyrosequencing%22&ots=Ox1RMoRL_3&sig=jifTBnBYeT_hjODu8Hm5qeIlVyY		61	2025-05-22 12:02:18									0	0	0	1	7	senting healthy and disease states, perform preanalytical fractionation, separate the individual protein fractions by 2D electrophoresis, and stain the gels (see Fig. 14.1). Using imaging …		https://scholar.google.com/scholar?q=related:87hC_IJVeNoJ:scholar.google.com/&scioq=%22hpv%22+%22methylation%22+%22cervical+cancer%22%7C%22cervix%22+%22mtdna%22+or+%22mitochondrial+dna%22+%22epic%22%7C%22450k%22%7C%22450+platform%22%7C%2227k%22%7C%2227+platform%22%7C%22bisulfite+sequencing%22%7C%22pyrosequencing%22&hl=en&as_sdt=0,5
Abstract Booklet	1	G Kumarasamy, MN Ismail, SE Tuan, CD Sharif…	Conference Proceedings–6th International Conference on Molecular Diagnostics and Biomarker Discovery (MDBD 2022): Building Resilience in Biomedical …	2022	BMC Proceedings	Springer	https://link.springer.com/article/10.1186/s12919-022-00237-8	https://scholar.google.com/scholar?cites=1801606904380607204&as_sdt=2005&sciodt=0,5&hl=en	44	2025-05-22 12:02:18	HTML	10.1186/s12919-022-00237-8							1	0.33	0	5	3	… mechanisms involved in HPV-associated cervical cancer. … using the Infinium Human Methylation 450K beadchip, which … of new pathways involving methylation alterations impacting …	https://link.springer.com/article/10.1186/s12919-022-00237-8	https://scholar.google.com/scholar?q=related:5Ep_KO-XABkJ:scholar.google.com/&scioq=%22hpv%22+%22methylation%22+%22cervical+cancer%22%7C%22cervix%22+%22mtdna%22+or+%22mitochondrial+dna%22+%22epic%22%7C%22450k%22%7C%22450+platform%22%7C%2227k%22%7C%2227+platform%22%7C%22bisulfite+sequencing%22%7C%22pyrosequencing%22&hl=en&as_sdt=0,5
No mention of cervical cancer or mtDNA methylation	8	H Randeu, AJ Bronkhorst, Z Mayer, A Oberhofer…	Preanalytical variables in the analysis of mitochondrial DNA in whole blood and plasma from pancreatic cancer patients	2022	Diagnostics	mdpi.com	https://www.mdpi.com/2075-4418/12/8/1905	https://scholar.google.com/scholar?cites=17221882747153406821&as_sdt=2005&sciodt=0,5&hl=en	9	2025-05-22 12:02:18	HTML								8	2.67	2	5	3	… While there are currently no FDA-approved assays based on the detection of mitochondrial DNA (mtDNA), a growing body of evidence indicates the potential clinical utility of …	https://www.mdpi.com/2075-4418/12/8/1905	https://scholar.google.com/scholar?q=related:ZduB8xxrAO8J:scholar.google.com/&scioq=%22hpv%22+%22methylation%22+%22cervical+cancer%22%7C%22cervix%22+%22mtdna%22+or+%22mitochondrial+dna%22+%22epic%22%7C%22450k%22%7C%22450+platform%22%7C%2227k%22%7C%2227+platform%22%7C%22bisulfite+sequencing%22%7C%22pyrosequencing%22&hl=en&as_sdt=0,5
No mention of mtDNA methylation nor cervical cancer	712	H Satam, K Joshi, U Mangrolia, S Waghoo, G Zaidi…	Next-generation sequencing technology: current trends and advancements	2023	Biology	mdpi.com	https://www.mdpi.com/2079-7737/12/7/997	https://scholar.google.com/scholar?cites=12397425644481460955&as_sdt=2005&sciodt=0,5&hl=en	23	2025-05-22 12:02:18	HTML								712	356	119	6	2	… eg, ChapterDx for HR HPV and microbial infection detection, … polymorphism (RFLP), mitochondrial DNA, variable number of … categories of criminal cases: mtDNA for the investigation …	https://www.mdpi.com/2079-7737/12/7/997	https://scholar.google.com/scholar?q=related:27qidPCADKwJ:scholar.google.com/&scioq=%22hpv%22+%22methylation%22+%22cervical+cancer%22%7C%22cervix%22+%22mtdna%22+or+%22mitochondrial+dna%22+%22epic%22%7C%22450k%22%7C%22450+platform%22%7C%2227k%22%7C%2227+platform%22%7C%22bisulfite+sequencing%22%7C%22pyrosequencing%22&hl=en&as_sdt=0,5
Duplicate	17	H Satam, K Joshi, U Mangrolia, S Waghoo, G Zaidi…	Next-Generation Sequencing Technology: Current Trends and Advancements. Biology 2023, 12, 997	2023		researchgate.net	https://www.researchgate.net/profile/Kandarp-Joshi/publication/372386579_Next-Generation_Sequencing_Technology_Current_Trends_and_Advancements/links/65c645dc34bbff5ba7fa1427/Next-Generation-Sequencing-Technology-Current-Trends-and-Advancements.pdf	https://scholar.google.com/scholar?cites=5645200411067268401&as_sdt=2005&sciodt=0,5&hl=en	30	2025-05-22 12:02:18	PDF								17	8.5	3	6	2	… eg, ChapterDx for HR HPV and microbial infection detection, … polymorphism (RFLP), mitochondrial DNA, variable number of … categories of criminal cases: mtDNA for the investigation …	https://www.researchgate.net/profile/Kandarp-Joshi/publication/372386579_Next-Generation_Sequencing_Technology_Current_Trends_and_Advancements/links/65c645dc34bbff5ba7fa1427/Next-Generation-Sequencing-Technology-Current-Trends-and-Advancements.pdf	https://scholar.google.com/scholar?q=related:Mb2NQ93HV04J:scholar.google.com/&scioq=%22hpv%22+%22methylation%22+%22cervical+cancer%22%7C%22cervix%22+%22mtdna%22+or+%22mitochondrial+dna%22+%22epic%22%7C%22450k%22%7C%22450+platform%22%7C%2227k%22%7C%2227+platform%22%7C%22bisulfite+sequencing%22%7C%22pyrosequencing%22&hl=en&as_sdt=0,5
No mention of mtDNA methylation	3502	H Schwarzenbach, DSB Hoon, K Pantel	Cell-free nucleic acids as biomarkers in cancer patients	2011	Nature Reviews Cancer	nature.com	https://www.nature.com/articles/nrc3066	https://scholar.google.com/scholar?cites=7953167424176689944&as_sdt=2005&sciodt=0,5&hl=en	16	2025-05-22 12:02:18	HTML								3502	250.14	1167	3	14	… DNA (gDNA) and mitochondrial DNA (mtDNA). Interestingly, … in the circulating histones and DNA methylation pattern, the … of hepatic cell carcinoma; and for HPV with head and neck, …	https://www.nature.com/articles/nrc3066	https://scholar.google.com/scholar?q=related:GJNCdaJTX24J:scholar.google.com/&scioq=%22hpv%22+%22methylation%22+%22cervical+cancer%22%7C%22cervix%22+%22mtdna%22+or+%22mitochondrial+dna%22+%22epic%22%7C%22450k%22%7C%22450+platform%22%7C%2227k%22%7C%2227+platform%22%7C%22bisulfite+sequencing%22%7C%22pyrosequencing%22&hl=en&as_sdt=0,5
Book/book chapter	0	IM Smith, JA Califano III, PK Ha	1 Molecular Gene Alterations as Early-Detection Markers	2010	Early Diagnosis and Treatment …	books.google.com	https://books.google.com/books?hl=en&lr=&id=oSOKCwAAQBAJ&oi=fnd&pg=PA1&dq=%22hpv%22+%22methylation%22+%22cervical+cancer%22%7C%22cervix%22+%22mtdna%22+or+%22mitochondrial+dna%22+%22epic%22%7C%22450k%22%7C%22450+platform%22%7C%2227k%22%7C%2227+platform%22%7C%22bisulfite+sequencing%22%7C%22pyrosequencing%22&ots=NOOnRrBFHj&sig=AJr7zWCuWlZHmy8KMLruCpsHjeE		12	2025-05-22 12:02:18									0	0	0	3	15	… Mitochondrial DNA also is present at higher concentrations … of HNSCC by measuring salivary mtDNA/nuclear DNA using … HPV is now recognized as a likely cause of a subset of head …		https://scholar.google.com/scholar?q=related:i6Bg3DIJUa0J:scholar.google.com/&scioq=%22hpv%22+%22methylation%22+%22cervical+cancer%22%7C%22cervix%22+%22mtdna%22+or+%22mitochondrial+dna%22+%22epic%22%7C%22450k%22%7C%22450+platform%22%7C%2227k%22%7C%2227+platform%22%7C%22bisulfite+sequencing%22%7C%22pyrosequencing%22&hl=en&as_sdt=0,5
Abstract Booklet	0	INE MUTAGENESIS	Environmental and Molecular Mutagenesis	2020		search.ebscohost.com	https://search.ebscohost.com/login.aspx?direct=true&profile=ehost&scope=site&authtype=crawler&jrnl=08936692&asa=N&AN=145974757&h=OXkXaGU91aOibqwSa9R4N%2BtcFQ3EvCOxOH%2FbHvo0F5XY2eELJRkzXkvJA9RGoNDOzerOB2otqq5SD1F6zRXipw%3D%3D&crl=c		26	2025-05-22 12:02:18									0	0	0	1	5	… Aberrant mitochondrial DNA metabolism leads to a myriad of … families, and how methylation can influence mutation locations. … Our results indicate that (1) assessment of mtDNA damage …	https://www.researchgate.net/profile/Harishkumar-Madhyastha/publication/363887595_Environ_and_Mol_Mutagen_-_2022_-_-_Abstracts_from_the_13th_International_Conference_on_Environmental_Mutagens_and_53rd/links/6333a60e5f6370520d014061/Environ-and-Mol-Mutagen-2022--Abstracts-from-the-13th-International-Conference-on-Environmental-Mutagens-and-53rd.pdf	https://scholar.google.com/scholar?q=related:2EDtv8Y2mJAJ:scholar.google.com/&scioq=%22hpv%22+%22methylation%22+%22cervical+cancer%22%7C%22cervix%22+%22mtdna%22+or+%22mitochondrial+dna%22+%22epic%22%7C%22450k%22%7C%22450+platform%22%7C%2227k%22%7C%2227+platform%22%7C%22bisulfite+sequencing%22%7C%22pyrosequencing%22&hl=en&as_sdt=0,5
Abstract Booklet	0	J Lu, F Xu, Y Zhang, H Lu, J Zhang	Correction: ClC-2 knockdown prevents cerebrovascular remodeling via inhibition of the Wnt/β-catenin signaling pathway	2024	Cellular &Molecular Biology Letters	cmbl.org.pl	http://www.cmbl.org.pl/vol29_2024.php		50	2025-05-22 12:02:18	HTML								0	0	0	5	1	… by ALKBH5-mediated N6-methylation. This pathway could … -HPV) is the primary and initiating factor for cervical cancer. … level of CpG sites was detected by Bisulfite sequencing PCR (…	http://www.cmbl.org.pl/vol29_2024.php	https://scholar.google.com/scholar?q=related:lKJBPGRtX8MJ:scholar.google.com/&scioq=%22hpv%22+%22methylation%22+%22cervical+cancer%22%7C%22cervix%22+%22mtdna%22+or+%22mitochondrial+dna%22+%22epic%22%7C%22450k%22%7C%22450+platform%22%7C%2227k%22%7C%2227+platform%22%7C%22bisulfite+sequencing%22%7C%22pyrosequencing%22&hl=en&as_sdt=0,5
Abstract Booklet	1	JD Nagel	Abstracts from the NIH Office of Research on Women's Health Tenth Annual Interdisciplinary Women's Health Research Symposium October 24, 2013: Tenth …	2013	Journal of Women's Health	liebertpub.com	https://www.liebertpub.com/doi/full/10.1089/jwh.2013.ab02	https://scholar.google.com/scholar?cites=1303223485766364074&as_sdt=2005&sciodt=0,5&hl=en	48	2025-05-22 12:02:18	HTML	10.1089/jwh.2013.ab02							1	0.08	1	1	12	… No methylation was observed in the three BE cases; methylation of the same sites in DNA … Larger scale pyrosequencing of tampon DNA revealed significantly higher methylation among …	https://www.liebertpub.com/doi/full/10.1089/jwh.2013.ab02	https://scholar.google.com/scholar?q=related:qusMBNv6FRIJ:scholar.google.com/&scioq=%22hpv%22+%22methylation%22+%22cervical+cancer%22%7C%22cervix%22+%22mtdna%22+or+%22mitochondrial+dna%22+%22epic%22%7C%22450k%22%7C%22450+platform%22%7C%2227k%22%7C%2227+platform%22%7C%22bisulfite+sequencing%22%7C%22pyrosequencing%22&hl=en&as_sdt=0,5
Duplicate	0	JD Nagel, J Rudick	Abstracts from the NIH Office of Research on Women's Health Ninth Annual Interdisciplinary Women's Health Research Symposium November 15, 2012 …	2012	Journal of Women's Health	liebertpub.com	https://www.liebertpub.com/doi/full/10.1089/jwh.2012.ab02		43	2025-05-22 12:02:18	HTML	10.1089/jwh.2012.ab02							0	0	0	2	13	… The swabs were used to detect 37 types of HPV DNA, and the sera were tested for HPV 16/… between mitochondrial DNA (mtDNA) copy number and colorectal cancer risk. Higher mtDNA …	https://www.liebertpub.com/doi/full/10.1089/jwh.2012.ab02	https://scholar.google.com/scholar?q=related:x_2Jem0_Ds0J:scholar.google.com/&scioq=%22hpv%22+%22methylation%22+%22cervical+cancer%22%7C%22cervix%22+%22mtdna%22+or+%22mitochondrial+dna%22+%22epic%22%7C%22450k%22%7C%22450+platform%22%7C%2227k%22%7C%2227+platform%22%7C%22bisulfite+sequencing%22%7C%22pyrosequencing%22&hl=en&as_sdt=0,5
No mention of mtDNA methylation	0	JH Lee, GJ Gwon, DK Kim	Mitochondrial D-loop polymorphism in tubular adenomas and serrated polyps of colorectal lesions	2017		e-century.us	https://e-century.us/files/ijcep/10/2/ijcep0025983.pdf		19	2025-05-22 12:02:18	PDF								0	0	0	3	8	… Mitochondrial DNA (mtDNA) has different genetic system … instability, CpG island methylation phenotype, BRAF and … the risk of cervical cancer and HPV infection. Mitochondrion 2011; 11: …	https://e-century.us/files/ijcep/10/2/ijcep0025983.pdf	https://scholar.google.com/scholar?q=related:GSL9KXukWSoJ:scholar.google.com/&scioq=%22hpv%22+%22methylation%22+%22cervical+cancer%22%7C%22cervix%22+%22mtdna%22+or+%22mitochondrial+dna%22+%22epic%22%7C%22450k%22%7C%22450+platform%22%7C%2227k%22%7C%2227+platform%22%7C%22bisulfite+sequencing%22%7C%22pyrosequencing%22&hl=en&as_sdt=0,5
Abstract Booklet	0	K Iguchi	P1. 1-Prostate cancer LNCaP-F10 cells are resistant against cell death induced by low pH and low nutrition culture condition	2011	Tumor Biol	Springer	https://link.springer.com/article/10.1007/s13277-011-0240-z		42	2025-05-22 12:02:18	HTML	10.1007/s13277-011-0240-z							0	0	0	1	14	… cells analyzed by methylation-specific PCR (MS-PCR) and bisulfite sequencing and associated … Background: Uterine cervical cancer is the second most common type of cancers among …	https://link.springer.com/article/10.1007/s13277-011-0240-z	https://scholar.google.com/scholar?q=related:an-ViBKQsC8J:scholar.google.com/&scioq=%22hpv%22+%22methylation%22+%22cervical+cancer%22%7C%22cervix%22+%22mtdna%22+or+%22mitochondrial+dna%22+%22epic%22%7C%22450k%22%7C%22450+platform%22%7C%2227k%22%7C%2227+platform%22%7C%22bisulfite+sequencing%22%7C%22pyrosequencing%22&hl=en&as_sdt=0,5
Non-English paper	0	K Rozehnalová	Detekce onkogenních mutací u karcinomu děložního hrdla pomocí metody" High Resolution Melting"(HRM)						28	2025-05-22 12:02:18	CITATION								0	0	0	1				https://scholar.google.com/scholar?q=related:gOyJ5unrwHgJ:scholar.google.com/&scioq=%22hpv%22+%22methylation%22+%22cervical+cancer%22%7C%22cervix%22+%22mtdna%22+or+%22mitochondrial+dna%22+%22epic%22%7C%22450k%22%7C%22450+platform%22%7C%2227k%22%7C%2227+platform%22%7C%22bisulfite+sequencing%22%7C%22pyrosequencing%22&hl=en&as_sdt=0,5
No mention of mtDNA methylation	13	K Sitarz, K Czamara, J Bialecka, M Klimek, S Szostek…	Dual switch in lipid metabolism in cervical epithelial cells during dysplasia development observed using Raman microscopy and molecular methods	2021	Cancers	mdpi.com	https://www.mdpi.com/2072-6694/13/9/1997?type=check_update	https://scholar.google.com/scholar?cites=16486619569964420936&as_sdt=2005&sciodt=0,5&hl=en	5	2025-05-22 12:02:18	HTML								13	3.25	2	6	4	… Cervical cancer is caused by the sexually transmitted human papillomavirus (HPV)—it is … Many cancers also show changes in the mitochondrial DNA (mtDNA) itself, including specific …	https://www.mdpi.com/2072-6694/13/9/1997?type=check_update	https://scholar.google.com/scholar?q=related:SI-7JiY9zOQJ:scholar.google.com/&scioq=%22hpv%22+%22methylation%22+%22cervical+cancer%22%7C%22cervix%22+%22mtdna%22+or+%22mitochondrial+dna%22+%22epic%22%7C%22450k%22%7C%22450+platform%22%7C%2227k%22%7C%2227+platform%22%7C%22bisulfite+sequencing%22%7C%22pyrosequencing%22&hl=en&as_sdt=0,5
Book/book chapter	0	KD Hunter, R Bolt	Head and Neck Tumours	2012	Biotargets of Cancer in Current Clinical Practice	Springer	https://link.springer.com/chapter/10.1007/978-1-61779-615-9_2		27	2025-05-22 12:02:18		10.1007/978-1-61779-615-9_2							0	0	0	2	13	… Mitochondrial DNA (mtDNA) is a further biomarker which has … of HPV detection and either can be applied to a single HPV … transcripts of E6 and E7 in cervical cancer cell lines [349]. As …		https://scholar.google.com/scholar?q=related:13m5wxv2HskJ:scholar.google.com/&scioq=%22hpv%22+%22methylation%22+%22cervical+cancer%22%7C%22cervix%22+%22mtdna%22+or+%22mitochondrial+dna%22+%22epic%22%7C%22450k%22%7C%22450+platform%22%7C%2227k%22%7C%2227+platform%22%7C%22bisulfite+sequencing%22%7C%22pyrosequencing%22&hl=en&as_sdt=0,5
Book/book chapter	29	KK J Ain, K Al K	Applications of biotechnology in oncology	2014		Springer	https://link.springer.com/content/pdf/10.1007/978-1-4614-9245-0.pdf	https://scholar.google.com/scholar?cites=12374352328408342993&as_sdt=2005&sciodt=0,5&hl=en	53	2025-05-22 12:02:18	BOOK	10.1007/978-1-4614-9245-0							29	2.64	15	2	11	This book puts together excerpts from various writings by the author on biotechnology topics as they relate to cancer. It is meant for oncologists, scientists involved in research on cancer …	https://link.springer.com/content/pdf/10.1007/978-1-4614-9245-0.pdf	https://scholar.google.com/scholar?q=related:0aFObOGHuqsJ:scholar.google.com/&scioq=%22hpv%22+%22methylation%22+%22cervical+cancer%22%7C%22cervix%22+%22mtdna%22+or+%22mitochondrial+dna%22+%22epic%22%7C%22450k%22%7C%22450+platform%22%7C%2227k%22%7C%2227+platform%22%7C%22bisulfite+sequencing%22%7C%22pyrosequencing%22&hl=en&as_sdt=0,5
Book/book chapter	9	KK Jain, KK Jain	Biomarkers of cancer	2017	The handbook of biomarkers	Springer	https://link.springer.com/chapter/10.1007/978-1-4939-7431-3_13	https://scholar.google.com/scholar?cites=11650608062614363824&as_sdt=2005&sciodt=0,5&hl=en	29	2025-05-22 12:02:18		10.1007/978-1-4939-7431-3_13							9	1.13	5	2	8	… structure and methylation of the promoter region. DNA … , which is not possible with traditional bisulfite sequencing. … identified by sequencing mitochondrial DNA (mtDNA) obtained from …		https://scholar.google.com/scholar?q=related:sF5uLU5Gr6EJ:scholar.google.com/&scioq=%22hpv%22+%22methylation%22+%22cervical+cancer%22%7C%22cervix%22+%22mtdna%22+or+%22mitochondrial+dna%22+%22epic%22%7C%22450k%22%7C%22450+platform%22%7C%2227k%22%7C%2227+platform%22%7C%22bisulfite+sequencing%22%7C%22pyrosequencing%22&hl=en&as_sdt=0,5
Book/book chapter	2	KK Jain, KK Jain	Molecular diagnosis of cancer	2014	Applications of Biotechnology in Oncology	Springer	https://link.springer.com/chapter/10.1007/978-1-4614-9245-0_6	https://scholar.google.com/scholar?cites=11395891331874451007&as_sdt=2005&sciodt=0,5&hl=en	57	2025-05-22 12:02:18		10.1007/978-1-4614-9245-0_6							2	0.18	1	2	11	… with cervical cancer; this led to the development and widespread use of a HPV vaccine. Similarly, … QDs are then used to capture PCR amplicons and determine the methylation status via …	https://www.researchgate.net/profile/Vartika-Rai/publication/276283411_MOLECULAR_DIAGNOSIS_OF_CANCER/links/5555c2b808aeaaff3bf49715/MOLECULAR-DIAGNOSIS-OF-CANCER.pdf	https://scholar.google.com/scholar?q=related:P25Uz8lWJp4J:scholar.google.com/&scioq=%22hpv%22+%22methylation%22+%22cervical+cancer%22%7C%22cervix%22+%22mtdna%22+or+%22mitochondrial+dna%22+%22epic%22%7C%22450k%22%7C%22450+platform%22%7C%2227k%22%7C%2227+platform%22%7C%22bisulfite+sequencing%22%7C%22pyrosequencing%22&hl=en&as_sdt=0,5
Book/book chapter	28	M Behjati, MR Sabri, M Etemadi Far, M Nejati	Cardiac complications in inherited mitochondrial diseases	2021	Heart Failure Reviews	Springer	https://link.springer.com/article/10.1007/s10741-020-10009-1	https://scholar.google.com/scholar?cites=12731431590485185777&as_sdt=2005&sciodt=0,5&hl=en	14	2025-05-22 12:02:18	HTML	10.1007/s10741-020-10009-1							28	7	7	4	4	… the effectiveness of using mtDNA methylation as a biomarker. … pyrosequencing, are used to measure mtDNA methylation levels [27, 28]. Recently, mitochondrial DNA methylation has …	https://link.springer.com/article/10.1007/s10741-020-10009-1	https://scholar.google.com/scholar?q=related:8VQO2ZMhr7AJ:scholar.google.com/&scioq=%22hpv%22+%22methylation%22+%22cervical+cancer%22%7C%22cervix%22+%22mtdna%22+or+%22mitochondrial+dna%22+%22epic%22%7C%22450k%22%7C%22450+platform%22%7C%2227k%22%7C%2227+platform%22%7C%22bisulfite+sequencing%22%7C%22pyrosequencing%22&hl=en&as_sdt=0,5
Thesis/dissertation	0	M Chen	Analysis of RNA species in extracellular vesicles	2017		opal.latrobe.edu.au	https://opal.latrobe.edu.au/ndownloader/files/38787396		49	2025-05-22 12:02:18	PDF								0	0	0	1	8	… Guescini and his colleagues found that the mtDNA was decreased when the exosomes were treated with DNaseI, an enzyme used to degrade DNA, however, 10% of the mtDNA was …	https://opal.latrobe.edu.au/ndownloader/files/38787396	https://scholar.google.com/scholar?q=related:sD6KcKhbFgoJ:scholar.google.com/&scioq=%22hpv%22+%22methylation%22+%22cervical+cancer%22%7C%22cervix%22+%22mtdna%22+or+%22mitochondrial+dna%22+%22epic%22%7C%22450k%22%7C%22450+platform%22%7C%2227k%22%7C%2227+platform%22%7C%22bisulfite+sequencing%22%7C%22pyrosequencing%22&hl=en&as_sdt=0,5
Not research article	0	M TRAUNER, M WERNER, E BRUDER…	Study Group: Gastrointestinal pathology	2007	Pathology–Research and …				41	2025-05-22 12:02:18	CITATION								0	0	0	4	18			https://scholar.google.com/scholar?q=related:KalnmeNjIwkJ:scholar.google.com/&scioq=%22hpv%22+%22methylation%22+%22cervical+cancer%22%7C%22cervix%22+%22mtdna%22+or+%22mitochondrial+dna%22+%22epic%22%7C%22450k%22%7C%22450+platform%22%7C%2227k%22%7C%2227+platform%22%7C%22bisulfite+sequencing%22%7C%22pyrosequencing%22&hl=en&as_sdt=0,5
No mention of mtDNA methylation	71	MC Curia, T Catalano, GM Aceto	MUTYH: Not just polyposis	2020	World journal of clinical …	pmc.ncbi.nlm.nih.gov	https://pmc.ncbi.nlm.nih.gov/articles/PMC7407923/	https://scholar.google.com/scholar?cites=17644907552295949271&as_sdt=2005&sciodt=0,5&hl=en	20	2025-05-22 12:02:18	HTML								71	14.2	24	3	5	… lung, hepatocellular and cervical cancer risk. An additional … patients at risk of cervical carcinoma and HPV infection[118]. … activate the two distinct mitochondrial DNA (mtDNA) caspase-…	https://pmc.ncbi.nlm.nih.gov/articles/PMC7407923/	https://scholar.google.com/scholar?q=related:1xM1ne5N3_QJ:scholar.google.com/&scioq=%22hpv%22+%22methylation%22+%22cervical+cancer%22%7C%22cervix%22+%22mtdna%22+or+%22mitochondrial+dna%22+%22epic%22%7C%22450k%22%7C%22450+platform%22%7C%2227k%22%7C%2227+platform%22%7C%22bisulfite+sequencing%22%7C%22pyrosequencing%22&hl=en&as_sdt=0,5
Abstract Booklet	0	N Sunagawa, N Yoshimi, RGM Torres, X Peng	Nuclear Receptors/Clinical Cancer Prevention		researchgate.net		https://www.researchgate.net/profile/Susan-Fischer-4/publication/242607041_Poster_Section_1_Prevention_Research_5_Nuclear_Receptors_Clinical_Cancer_Prevention/links/0046352d4041f6e8a6000000/Poster-Section-1-Prevention-Research-5-Nuclear-Receptors-Clinical-Cancer-Prevention.pdf		52	2025-05-22 12:02:18	PDF								0	0	0	4		… 1725 Mutations in the mitochondrial DNA D-loop region in sporadic breast cancer and their associations with breast cancer risk: a report from the Shanghai Breast Cancer Study. Qiuyin …	https://www.researchgate.net/profile/Susan-Fischer-4/publication/242607041_Poster_Section_1_Prevention_Research_5_Nuclear_Receptors_Clinical_Cancer_Prevention/links/0046352d4041f6e8a6000000/Poster-Section-1-Prevention-Research-5-Nuclear-Receptors-Clinical-Cancer-Prevention.pdf	https://scholar.google.com/scholar?q=related:hW9CIZehO4wJ:scholar.google.com/&scioq=%22hpv%22+%22methylation%22+%22cervical+cancer%22%7C%22cervix%22+%22mtdna%22+or+%22mitochondrial+dna%22+%22epic%22%7C%22450k%22%7C%22450+platform%22%7C%2227k%22%7C%2227+platform%22%7C%22bisulfite+sequencing%22%7C%22pyrosequencing%22&hl=en&as_sdt=0,5
Systematic Review	9	N Thakur, AK Sharma, H Singh, S Singh	Role of mitochondrial DNA (mtDNA) variations in cancer development: A systematic review	2020	Cancer Investigation	Taylor &Francis	https://www.tandfonline.com/doi/abs/10.1080/07357907.2020.1797768	https://scholar.google.com/scholar?cites=13979909561439912312&as_sdt=2005&sciodt=0,5&hl=en	6	2025-05-22 12:02:18		10.1080/07357907.2020.1797768							9	1.8	2	4	5	… (Citation90) described the association of HPV infection and mtDNA copy numbers with prognosis of cervical cancer prognosis among Chinese women. Furthermore, high mtDNA …		https://scholar.google.com/scholar?q=related:eIG2aa2dAsIJ:scholar.google.com/&scioq=%22hpv%22+%22methylation%22+%22cervical+cancer%22%7C%22cervix%22+%22mtdna%22+or+%22mitochondrial+dna%22+%22epic%22%7C%22450k%22%7C%22450+platform%22%7C%2227k%22%7C%2227+platform%22%7C%22bisulfite+sequencing%22%7C%22pyrosequencing%22&hl=en&as_sdt=0,5
No mention of mtDNA methylation nor cervical cancer	24	P Olcha, A Winiarska-Mieczan, M Kwiecień…	Antioxidative, anti-inflammatory, anti-obesogenic, and antidiabetic properties of tea polyphenols—The positive impact of regular tea consumption as an …	2022	International Journal of …	mdpi.com	https://www.mdpi.com/1422-0067/23/12/6703	https://scholar.google.com/scholar?cites=17980598721744581149&as_sdt=2005&sciodt=0,5&hl=en	40	2025-05-22 12:02:18	HTML								24	8	6	4	3	… as the second, after cervical cancer, most commonly diagnosed … DNA methylation can inhibit the expression of genes directly … By promoting mutations in mitochondrial DNA (mtDNA) and …	https://www.mdpi.com/1422-0067/23/12/6703	https://scholar.google.com/scholar?q=related:HbJtqkXrh_kJ:scholar.google.com/&scioq=%22hpv%22+%22methylation%22+%22cervical+cancer%22%7C%22cervix%22+%22mtdna%22+or+%22mitochondrial+dna%22+%22epic%22%7C%22450k%22%7C%22450+platform%22%7C%2227k%22%7C%2227+platform%22%7C%22bisulfite+sequencing%22%7C%22pyrosequencing%22&hl=en&as_sdt=0,5
No mention of mtDNA methylation	413	P Olusola, HN Banerjee, JV Philley, S Dasgupta	Human papilloma virus-associated cervical cancer and health disparities	2019	Cells	mdpi.com	https://www.mdpi.com/2073-4409/8/6/622	https://scholar.google.com/scholar?cites=4930167270838789621&as_sdt=2005&sciodt=0,5&hl=en	4	2025-05-22 12:02:18	HTML								413	68.83	103	4	6	… on the specific subtypes of the HPV. To date, 216 subtypes of … This study demonstrated a progressive abundance of mtDNA … , methylation, or miRNA/LNC-RNA action in cervical cancer. …	https://www.mdpi.com/2073-4409/8/6/622	https://scholar.google.com/scholar?q=related:9WWa_QJ5a0QJ:scholar.google.com/&scioq=%22hpv%22+%22methylation%22+%22cervical+cancer%22%7C%22cervix%22+%22mtdna%22+or+%22mitochondrial+dna%22+%22epic%22%7C%22450k%22%7C%22450+platform%22%7C%2227k%22%7C%2227+platform%22%7C%22bisulfite+sequencing%22%7C%22pyrosequencing%22&hl=en&as_sdt=0,5
Abstract Booklet	0	PDDHH Schmeiser, E Frei, VM Arlt	ECNIS-sponsored Workshop on Biomarker of Exposure and Cancer Risk: DNA Damage and DNA Adduct Detection &6th GUM-32P-Postlabelling Workshop …	2006		core.ac.uk	https://core.ac.uk/download/pdf/70956.pdf		60	2025-05-22 12:02:18	PDF								0	0	0	3	19	… method we have described previously, the genomic methylation … Interstrand crosslinking in nuclear and mitochondrial DNA of … We did not detect this for Nitracrine as it induced mtDNA …	https://core.ac.uk/download/pdf/70956.pdf	https://scholar.google.com/scholar?q=related:2EdME8qarF0J:scholar.google.com/&scioq=%22hpv%22+%22methylation%22+%22cervical+cancer%22%7C%22cervix%22+%22mtdna%22+or+%22mitochondrial+dna%22+%22epic%22%7C%22450k%22%7C%22450+platform%22%7C%2227k%22%7C%2227+platform%22%7C%22bisulfite+sequencing%22%7C%22pyrosequencing%22&hl=en&as_sdt=0,5
No mention of mtDNA methylation	5	R Al-Awadhi, M Alroomy…	Altered mitochondrial DNA copy number in cervical exfoliated cells among high‑risk HPV‑positive and HPV‑negative women	2023	Experimental and …	spandidos-publications.com	https://www.spandidos-publications.com/10.3892/etm.2023.12220	https://scholar.google.com/scholar?cites=7214120947058994075&as_sdt=2005&sciodt=0,5&hl=en	2	2025-05-22 12:02:18	HTML	10.3892/etm.2023.12220							5	2.5	2	3	2	… the mtDNA copy number in HPV-negative cervical cancer. Therefore, the aim of the present study was to examine the changes in mtDNA copy number among HPV-positive and HPV-…	https://www.spandidos-publications.com/10.3892/etm.2023.12220	https://scholar.google.com/scholar?q=related:m-sngMe0HWQJ:scholar.google.com/&scioq=%22hpv%22+%22methylation%22+%22cervical+cancer%22%7C%22cervix%22+%22mtdna%22+or+%22mitochondrial+dna%22+%22epic%22%7C%22450k%22%7C%22450+platform%22%7C%2227k%22%7C%2227+platform%22%7C%22bisulfite+sequencing%22%7C%22pyrosequencing%22&hl=en&as_sdt=0,5
Abstract Booklet	0	R Dittamore, R Nagle, L Brosch, E Abril, C Cortez…	Plenary Oral Free Paper Sessions	2011	Virchows Arch	Springer	https://link.springer.com/article/10.1007/s00428-011-1113-y		39	2025-05-22 12:02:18	HTML	10.1007/s00428-011-1113-y							0	0	0	6	14	… methylation is already present in in situ lesions and thus contributes to the initiation of ILC. Method: We examined microdissected archived tissue from 20 LBCs by methylation-… HPV and …	https://link.springer.com/article/10.1007/s00428-011-1113-y	https://scholar.google.com/scholar?q=related:PvCZjjq4jBgJ:scholar.google.com/&scioq=%22hpv%22+%22methylation%22+%22cervical+cancer%22%7C%22cervix%22+%22mtdna%22+or+%22mitochondrial+dna%22+%22epic%22%7C%22450k%22%7C%22450+platform%22%7C%2227k%22%7C%2227+platform%22%7C%22bisulfite+sequencing%22%7C%22pyrosequencing%22&hl=en&as_sdt=0,5
Book/book chapter	32	RE Smith	Medicinal chemistry-fusion of traditional and western medicine	2015		benthamdirect.com	https://www.benthamdirect.com/content/books/9781681080789	https://scholar.google.com/scholar?cites=10261526273506891667&as_sdt=2005&sciodt=0,5&hl=en	47	2025-05-22 12:02:18	BOOK								32	3.2	32	1	10	… does not occur naturally in eu aryotes, so adenine methylation in any region must have been caused by the fusion protein, implying the region is located near a binding site. Unli e ChIP, …		https://scholar.google.com/scholar?q=related:k1e3IcdDaI4J:scholar.google.com/&scioq=%22hpv%22+%22methylation%22+%22cervical+cancer%22%7C%22cervix%22+%22mtdna%22+or+%22mitochondrial+dna%22+%22epic%22%7C%22450k%22%7C%22450+platform%22%7C%2227k%22%7C%2227+platform%22%7C%22bisulfite+sequencing%22%7C%22pyrosequencing%22&hl=en&as_sdt=0,5
Abstract Booklet	0	RK Aggarwal, A Anand, M Patel, L Singh	Genes, chromosomes and disease	2008	Genomic Med	pmc.ncbi.nlm.nih.gov	https://pmc.ncbi.nlm.nih.gov/articles/PMC2694883/		35	2025-05-22 12:02:18									0	0	0	4	17	… Mitochondrial DNA (mtDNA) sequencing showed high … This SNP Array 5.0 enables genotyping of approximately 450K … CHEK1 promoter methylation was seen in 31% samples and …	https://pmc.ncbi.nlm.nih.gov/articles/PMC2694883/pdf/11568_2009_Article_9098.pdf	https://scholar.google.com/scholar?q=related:bk7d1aojPSAJ:scholar.google.com/&scioq=%22hpv%22+%22methylation%22+%22cervical+cancer%22%7C%22cervix%22+%22mtdna%22+or+%22mitochondrial+dna%22+%22epic%22%7C%22450k%22%7C%22450+platform%22%7C%2227k%22%7C%2227+platform%22%7C%22bisulfite+sequencing%22%7C%22pyrosequencing%22&hl=en&as_sdt=0,5
No mention of mtDNA methylation	31	S Hu-Lieskovan, S Bhaumik…	SITC cancer immunotherapy resource document: a compass in the land of biomarker discovery	2020	Journal for …	pmc.ncbi.nlm.nih.gov	https://pmc.ncbi.nlm.nih.gov/articles/PMC7713206/	https://scholar.google.com/scholar?cites=7695128571879776413&as_sdt=2005&sciodt=0,5&hl=en	21	2025-05-22 12:02:18	HTML								31	6.2	10	3	5	Since the publication of the Society for Immunotherapy of Cancer’s (SITC) original cancer immunotherapy biomarkers resource document, there have been remarkable breakthroughs in …	https://pmc.ncbi.nlm.nih.gov/articles/PMC7713206/	https://scholar.google.com/scholar?q=related:nWDaY6qWymoJ:scholar.google.com/&scioq=%22hpv%22+%22methylation%22+%22cervical+cancer%22%7C%22cervix%22+%22mtdna%22+or+%22mitochondrial+dna%22+%22epic%22%7C%22450k%22%7C%22450+platform%22%7C%2227k%22%7C%2227+platform%22%7C%22bisulfite+sequencing%22%7C%22pyrosequencing%22&hl=en&as_sdt=0,5
Thesis/dissertation	0	S Pejakovi	THESIS/THÈSE	2020		core.ac.uk	https://core.ac.uk/download/pdf/390068049.pdf		34	2025-05-22 12:02:18	PDF								0	0	0	1	5	… methylation/hydroxymethylation patterns of vTR promoter in vitro and in vivo and measured the impact of methylation … showed specific changes in methylation after in vitro reactivation …	https://core.ac.uk/download/pdf/390068049.pdf	https://scholar.google.com/scholar?q=related:Msve1XTojC8J:scholar.google.com/&scioq=%22hpv%22+%22methylation%22+%22cervical+cancer%22%7C%22cervix%22+%22mtdna%22+or+%22mitochondrial+dna%22+%22epic%22%7C%22450k%22%7C%22450+platform%22%7C%2227k%22%7C%2227+platform%22%7C%22bisulfite+sequencing%22%7C%22pyrosequencing%22&hl=en&as_sdt=0,5
Thesis/dissertation	0	S Pejaković	THESIS/THÈSE	2020		researchportal.unamur.be	https://researchportal.unamur.be/files/51686691/2020_PejakovicS_these.pdf		37	2025-05-22 12:02:18	PDF								0	0	0	1	5	… methylation/hydroxymethylation patterns of vTR promoter in vitro and in vivo and measured the impact of methylation … showed specific changes in methylation after in vitro reactivation …	https://researchportal.unamur.be/files/51686691/2020_PejakovicS_these.pdf	https://scholar.google.com/scholar?q=related:xDdriUcqK7YJ:scholar.google.com/&scioq=%22hpv%22+%22methylation%22+%22cervical+cancer%22%7C%22cervix%22+%22mtdna%22+or+%22mitochondrial+dna%22+%22epic%22%7C%22450k%22%7C%22450+platform%22%7C%2227k%22%7C%2227+platform%22%7C%22bisulfite+sequencing%22%7C%22pyrosequencing%22&hl=en&as_sdt=0,5
No mention of mtDNA methylation	35	S Zakhari, JB Hoek	Epidemiology of moderate alcohol consumption and breast cancer: Association or causation?	2018	Cancers	mdpi.com	https://www.mdpi.com/2072-6694/10/10/349	https://scholar.google.com/scholar?cites=14235856431668597705&as_sdt=2005&sciodt=0,5&hl=en	32	2025-05-22 12:02:18	HTML								35	5	18	2	7	… DNA (nDNA), mitochondrial DNA (mtDNA) is more susceptible … that changes in CpG methylation affect the expression and … human papilloma virus and cervical cancer; ionizing …	https://www.mdpi.com/2072-6694/10/10/349	https://scholar.google.com/scholar?q=related:yRMR8__rj8UJ:scholar.google.com/&scioq=%22hpv%22+%22methylation%22+%22cervical+cancer%22%7C%22cervix%22+%22mtdna%22+or+%22mitochondrial+dna%22+%22epic%22%7C%22450k%22%7C%22450+platform%22%7C%2227k%22%7C%2227+platform%22%7C%22bisulfite+sequencing%22%7C%22pyrosequencing%22&hl=en&as_sdt=0,5
Abstract booklet	0	SFT Yalçın	e-Posters EP01 Cancer Genetics	2024		nature.com	https://www.nature.com/articles/s41431-024-01733-5		24	2025-05-22 12:02:18									0	0	0	1	1	… In parallel, promoter methylation was investigated by methylation specific PCR on vulvar … in 40% of VIN and in 20% of LS ITIH5 methylation were found. In paraffin sections, ITIH5 copy …	https://www.researchgate.net/profile/Gunay-Akbarova-Ben-Tzvi/publication/388995110_Molecular-genetic_study_of_Glucose-6-Phosphate-_dehydrogenase_enzyme_deficiency_in_the_Azerbaijani_population/links/67af3684645ef274a480c7c2/Molecular-genetic-study-of-Glucose-6-Phosphate-dehydrogenase-enzyme-deficiency-in-the-Azerbaijani-population.pdf	https://scholar.google.com/scholar?q=related:eTQ1YZkdhLgJ:scholar.google.com/&scioq=%22hpv%22+%22methylation%22+%22cervical+cancer%22%7C%22cervix%22+%22mtdna%22+or+%22mitochondrial+dna%22+%22epic%22%7C%22450k%22%7C%22450+platform%22%7C%2227k%22%7C%2227+platform%22%7C%22bisulfite+sequencing%22%7C%22pyrosequencing%22&hl=en&as_sdt=0,5
No mention of mtDNA methylation	0	T del Valle	TUCUMAN BIOLOGY ASSOCIATION	2017	Biocell	asobioltuc.com	https://asobioltuc.com/uploads/archivos/1503947552_QmlvY2VsbCBYWFhJSUkgSkMgMjAxNi5wZGY=.pdf		56	2025-05-22 12:02:18	PDF								0	0	0	1	8	KLF6 protein is a member of the Krüppel-like factors family of transcription factors which have diverse roles in the regulation of cell physiology including proliferation, apoptosis, …	https://asobioltuc.com/uploads/archivos/1503947552_QmlvY2VsbCBYWFhJSUkgSkMgMjAxNi5wZGY=.pdf	https://scholar.google.com/scholar?q=related:MRX1jRHiRYUJ:scholar.google.com/&scioq=%22hpv%22+%22methylation%22+%22cervical+cancer%22%7C%22cervix%22+%22mtdna%22+or+%22mitochondrial+dna%22+%22epic%22%7C%22450k%22%7C%22450+platform%22%7C%2227k%22%7C%2227+platform%22%7C%22bisulfite+sequencing%22%7C%22pyrosequencing%22&hl=en&as_sdt=0,5
No mention of mtDNA methylation	0	V Weissig, M Edeas	15th WMS World Congress on Targeting Mitochondria	2024	Journal of Mitochondria, Plastids and …	Taylor &Francis	https://www.tandfonline.com/doi/full/10.1080/28347056.2024.2422726		36	2025-05-22 12:02:18	HTML	10.1080/28347056.2024.2422726							0	0	0	2	1	… accumulation of mitochondrial DNA (mtDNA) damage in PD … Materials &Methods: In this study, to investigate mtDNA … -time quantification of mtDNA damage in a scalable platform. …	https://www.tandfonline.com/doi/full/10.1080/28347056.2024.2422726	https://scholar.google.com/scholar?q=related:42VHtk1R2nAJ:scholar.google.com/&scioq=%22hpv%22+%22methylation%22+%22cervical+cancer%22%7C%22cervix%22+%22mtdna%22+or+%22mitochondrial+dna%22+%22epic%22%7C%22450k%22%7C%22450+platform%22%7C%2227k%22%7C%2227+platform%22%7C%22bisulfite+sequencing%22%7C%22pyrosequencing%22&hl=en&as_sdt=0,5
No mention of cervical cancer or mtDNA methylation	157	VV Vlassov, PP Laktionov…	Circulating nucleic acids as a potential source for cancer biomarkers	2010	Current molecular …	ingentaconnect.com	https://www.ingentaconnect.com/content/ben/cmm/2010/00000010/00000002/art00005	https://scholar.google.com/scholar?cites=12128363201894644283&as_sdt=2005&sciodt=0,5&hl=en	8	2025-05-22 12:02:18									157	10.47	52	3	15	… to thousands of mitochondrial DNA (mtDNA) copies as … which provide knowledge about the methylation patterns of a few … In conclusion, in cervical cancer plasma HPV DNA level seems …		https://scholar.google.com/scholar?q=related:O3rZwxKaUKgJ:scholar.google.com/&scioq=%22hpv%22+%22methylation%22+%22cervical+cancer%22%7C%22cervix%22+%22mtdna%22+or+%22mitochondrial+dna%22+%22epic%22%7C%22450k%22%7C%22450+platform%22%7C%2227k%22%7C%2227+platform%22%7C%22bisulfite+sequencing%22%7C%22pyrosequencing%22&hl=en&as_sdt=0,5
No mention of mtDNA methylation	0	W Budd, A Mukherjee, DR Lobo, AM Zaitoun	IgG4 Expression Correlates with Poor Prognosis in Pancreatic Adenocarcinoma	2019		nottingham-repository.worktribe.com	https://nottingham-repository.worktribe.com/output/3279889		55	2025-05-22 12:02:18									0	0	0	4	6	… sections to identify sub-clinical HPV-related oro-pharyngeal squamous cell carcinomas. … combination of methylation of non-expressed genes and mitochondrial DNA (mtDNA) mutations …		https://scholar.google.com/scholar?q=related:MLPPjQtoqUQJ:scholar.google.com/&scioq=%22hpv%22+%22methylation%22+%22cervical+cancer%22%7C%22cervix%22+%22mtdna%22+or+%22mitochondrial+dna%22+%22epic%22%7C%22450k%22%7C%22450+platform%22%7C%2227k%22%7C%2227+platform%22%7C%22bisulfite+sequencing%22%7C%22pyrosequencing%22&hl=en&as_sdt=0,5
No mention of mtDNA methylation	0	W Fadhil, M Ilyas, A Mukherjee	Presence of Vascular Invasion in Colorectal Cancer Correlates with TNM8 Nodal Status Classification	2019		nottingham-repository.worktribe.com	https://nottingham-repository.worktribe.com/output/3279582		54	2025-05-22 12:02:18									0	0	0	3	6	… sections to identify sub-clinical HPV-related oro-pharyngeal squamous cell carcinomas. … combination of methylation of non-expressed genes and mitochondrial DNA (mtDNA) mutations …		https://scholar.google.com/scholar?q=related:eu_7o6DCODcJ:scholar.google.com/&scioq=%22hpv%22+%22methylation%22+%22cervical+cancer%22%7C%22cervix%22+%22mtdna%22+or+%22mitochondrial+dna%22+%22epic%22%7C%22450k%22%7C%22450+platform%22%7C%2227k%22%7C%2227+platform%22%7C%22bisulfite+sequencing%22%7C%22pyrosequencing%22&hl=en&as_sdt=0,5
No mention of mtDNA methylation	1	Y Zhang, L Tian	Advances and challenges in the use of liquid biopsy in gynaecological oncology	2024	Heliyon	cell.com	https://www.cell.com/heliyon/fulltext/S2405-8440(24)15179-1	https://scholar.google.com/scholar?cites=10837979407642408309&as_sdt=2005&sciodt=0,5&hl=en	22	2025-05-22 12:02:18	HTML								1	1	1	2	1	Ovarian cancer, endometrial cancer, and cervical cancer are the three primary gynaecological cancers that pose a significant threat to women's health on a global scale. Enhancing …	https://www.cell.com/heliyon/fulltext/S2405-8440(24)15179-1	https://scholar.google.com/scholar?q=related:dTWGY9k8aJYJ:scholar.google.com/&scioq=%22hpv%22+%22methylation%22+%22cervical+cancer%22%7C%22cervix%22+%22mtdna%22+or+%22mitochondrial+dna%22+%22epic%22%7C%22450k%22%7C%22450+platform%22%7C%2227k%22%7C%2227+platform%22%7C%22bisulfite+sequencing%22%7C%22pyrosequencing%22&hl=en&as_sdt=0,5
