# Supplementary material for: Epigenetic Biomarkers for Cervical Cancer Progression: A Scoping Review
Source: Int J Mol Sci. 2025 Sep 26;26(19):9423. doi: 10.3390/ijms26199423 (PMC12525127; doi:10.3390/ijms26199423)
Supplement: Supplementary file 1 [file ijms-26-09423-s001.zip › Supplementary Table s2.xlsx]

## Sheet: histone publis or perish
Supplementary Table S2. Publish or Perish output with Google Scholar results for histone modifications and cervical cancer
Keep or discard reason	Cites	Authors	Title	Year	Source	Publisher	ArticleURL	CitesURL	GSRank	QueryDate	Type	DOI	ISSN	CitationURL	Volume	Issue	StartPage	EndPage	ECC	CitesPerYear	CitesPerAuthor	AuthorCount	Age	Abstract	FullTextURL	RelatedURL
keep	33	L Zhang, S Tian, M Pei, M Zhao, L Wang, ...	… between histone modification and DNA methylation orchestrates the epigenetic regulation of the costimulatory factors, Tim‑3 and galectin‑9, in cervical cancer	2019	Oncology …	spandidos-publications.com	https://www.spandidos-publications.com/10.3892/or.2019.7388	https://scholar.google.com/scholar?cites=14561891788790686089&as_sdt=2005&sciodt=2007&hl=en	1	2023-07-07 12:43:50	HTML	10.3892/or.2019.7388							33	8.25	6	6	4	… ‑9 was associated with HPV positivity among patients with cervical cancer. Moreover, … screen for epigenetic mechanisms that regulate DNMT3A expression in HeLa cells, ChIP analysis …	https://www.spandidos-publications.com/10.3892/or.2019.7388	https://scholar.google.com/scholar?q=related:ieGLAG47FsoJ:scholar.google.com/&scioq=intitle:cervical+intitle:cancer+%22hpv%22+%22histone+modification%22+%22epigenetic%22+%22cervical+cancer%22%7C%22cervix%22+%22chip%22%7C%22chromatin+immunoprecipitation%22%7C%22mass+spectrometry%22&hl=en&as_sdt=2007
irrelvant	9	Y Lai, Z He, A Zhang, Z Yan, X Zhang, S Hu, N Wang, ...	Tip60 and p300 function antagonistically in the epigenetic regulation of HPV18 E6/E7 genes in cervical cancer HeLa cells	2020	Genes &genomics	Springer	https://link.springer.com/article/10.1007/s13258-020-00938-4	https://scholar.google.com/scholar?cites=8329819264945408542&as_sdt=2005&sciodt=2007&hl=en	2	2023-07-07 12:43:50	HTML	10.1007/s13258-020-00938-4							9	3	1	8	3	… High-risk HPV is a causative factor of cervical cancer. … in HPV promoter region were measured by ChIP assays with … shown to oppositely regulate histone modification in one chromatin …	https://link.springer.com/article/10.1007/s13258-020-00938-4	https://scholar.google.com/scholar?q=related:HspG-nx2mXMJ:scholar.google.com/&scioq=intitle:cervical+intitle:cancer+%22hpv%22+%22histone+modification%22+%22epigenetic%22+%22cervical+cancer%22%7C%22cervix%22+%22chip%22%7C%22chromatin+immunoprecipitation%22%7C%22mass+spectrometry%22&hl=en&as_sdt=2007
keep	22	L Zhang, S Tian, M Zhao, T Yang, S Quan, ...	SUV39H1-DNMT3A-mediated epigenetic regulation of Tim-3 and galectin-9 in the cervical cancer	2020	Cancer cell …	Springer	https://link.springer.com/article/10.1186/s12935-020-01380-y	https://scholar.google.com/scholar?cites=13415539657436333501&as_sdt=2005&sciodt=2007&hl=en	3	2023-07-07 12:43:50	HTML	10.1186/s12935-020-01380-y							22	7.33	4	6	3	… -HPV infection contributes to almost all cervical cancer cases … The changes in histone modification precede the alterations … DNMT3A expression, ChIP results demonstrated H3K9me3 …	https://link.springer.com/article/10.1186/s12935-020-01380-y	https://scholar.google.com/scholar?q=related:vYWoZz2SLboJ:scholar.google.com/&scioq=intitle:cervical+intitle:cancer+%22hpv%22+%22histone+modification%22+%22epigenetic%22+%22cervical+cancer%22%7C%22cervix%22+%22chip%22%7C%22chromatin+immunoprecipitation%22%7C%22mass+spectrometry%22&hl=en&as_sdt=2007
irrelvant	87	J Lee, YS Yoon, JH Chung	Epigenetic silencing of the WNT antagonist DICKKOPF-1 in cervical cancer cell lines	2008	Gynecologic oncology	Elsevier	https://www.sciencedirect.com/science/article/pii/S0090825808000929	https://scholar.google.com/scholar?cites=15749223014941878080&as_sdt=2005&sciodt=2007&hl=en	4	2023-07-07 12:43:50	HTML								87	5.8	29	3	15	… transformation of the HPV-infected cervical cells. Multiple … ChIP assay using anti-acetyl histone H4 antibody was performed to determine whether HeLa recruits local histone modification …	https://www.sciencedirect.com/science/article/pii/S0090825808000929	https://scholar.google.com/scholar?q=related:QGcEnuN6kNoJ:scholar.google.com/&scioq=intitle:cervical+intitle:cancer+%22hpv%22+%22histone+modification%22+%22epigenetic%22+%22cervical+cancer%22%7C%22cervix%22+%22chip%22%7C%22chromatin+immunoprecipitation%22%7C%22mass+spectrometry%22&hl=en&as_sdt=2007
keep	29	R Ou, L Zhu, L Zhao, W Li, F Tao, Y Lu, ...	HPV16 E7‐induced upregulation of KDM2A promotes cervical cancer progression by regulating miR‐132–radixin pathway	2019	Journal of Cellular …	Wiley Online Library	https://onlinelibrary.wiley.com/doi/abs/10.1002/jcp.27080	https://scholar.google.com/scholar?cites=5035482623331171127&as_sdt=2005&sciodt=2007&hl=en	5	2023-07-07 12:43:50		10.1002/jcp.27080							29	7.25	4	7	4	… A number of epigenetic alterations occur during HPV infection … ChIP experiments were performed using the EZ ChIP TM … enrichment of each histone modification over input chromatin …	https://onlinelibrary.wiley.com/doi/pdf/10.1002/jcp.27080	https://scholar.google.com/scholar?q=related:N3tOTMSg4UUJ:scholar.google.com/&scioq=intitle:cervical+intitle:cancer+%22hpv%22+%22histone+modification%22+%22epigenetic%22+%22cervical+cancer%22%7C%22cervix%22+%22chip%22%7C%22chromatin+immunoprecipitation%22%7C%22mass+spectrometry%22&hl=en&as_sdt=2007
irrelvant	15	X Li	Emerging role of mutations in epigenetic regulators including MLL2 derived from The Cancer Genome Atlas for cervical cancer	2017	BMC cancer	bmccancer.biomedcentral.com	https://bmccancer.biomedcentral.com/articles/10.1186/s12885-017-3257-x	https://scholar.google.com/scholar?cites=11258227672425611151&as_sdt=2005&sciodt=2007&hl=en	7	2023-07-07 12:43:50	HTML	10.1186/s12885-017-3257-x							15	2.5	15	1	6	… observed that the histone modification regulators were primarily … Screenings, such as the Papanicolaou and HPV tests, have … Approaches such as Chromatin immunoprecipitation (ChIP) …	https://bmccancer.biomedcentral.com/articles/10.1186/s12885-017-3257-x	https://scholar.google.com/scholar?q=related:j79mX2tCPZwJ:scholar.google.com/&scioq=intitle:cervical+intitle:cancer+%22hpv%22+%22histone+modification%22+%22epigenetic%22+%22cervical+cancer%22%7C%22cervix%22+%22chip%22%7C%22chromatin+immunoprecipitation%22%7C%22mass+spectrometry%22&hl=en&as_sdt=2007
irrelvant	13	MJ Kim, HJ Lee, MY Choi, SS Kang, YS Kim, ...	UHRF1 induces methylation of the TXNIP promoter and down-regulates gene expression in cervical cancer	2021	Molecules and …	ncbi.nlm.nih.gov	https://www.ncbi.nlm.nih.gov/pmc/articles/PMC8019600/	https://scholar.google.com/scholar?cites=15860337777886479320&as_sdt=2005&sciodt=2007&hl=en	6	2023-07-07 12:43:50	HTML								13	6.5	2	6	2	… Using chromatin immunoprecipitation, we identified the inverted … HPV E6/E7 induced USP7 in cervical cancer, leading to hypermethylated TXNIP through the action of the epigenetic …	https://www.ncbi.nlm.nih.gov/pmc/articles/PMC8019600/	https://scholar.google.com/scholar?q=related:2MOhZC09G9wJ:scholar.google.com/&scioq=intitle:cervical+intitle:cancer+%22hpv%22+%22histone+modification%22+%22epigenetic%22+%22cervical+cancer%22%7C%22cervix%22+%22chip%22%7C%22chromatin+immunoprecipitation%22%7C%22mass+spectrometry%22&hl=en&as_sdt=2007
irrelvant	137	CJ Shen, YM Cheng, CL Wang	LncRNA PVT1 epigenetically silences miR-195 and modulates EMT and chemoresistance in cervical cancer cells	2017	Journal of drug targeting	Taylor &Francis	https://www.tandfonline.com/doi/abs/10.1080/1061186X.2017.1307379	https://scholar.google.com/scholar?cites=11458098674459524336&as_sdt=2005&sciodt=2007&hl=en	10	2023-07-07 12:43:50		10.1080/1061186X.2017.1307379							137	22.83	46	3	6	… between HPV-16 positive cell lines and the normal cervix [… cells, its downregulation is usually a result of epigenetic regulation. For … Besides histone modification, PVT1 may also act as a …		https://scholar.google.com/scholar?q=related:8LyIbAlYA58J:scholar.google.com/&scioq=intitle:cervical+intitle:cancer+%22hpv%22+%22histone+modification%22+%22epigenetic%22+%22cervical+cancer%22%7C%22cervix%22+%22chip%22%7C%22chromatin+immunoprecipitation%22%7C%22mass+spectrometry%22&hl=en&as_sdt=2007
book	9	A Plesa, IV Iancu, A Botezatu, I Huica, ...	The involvement of epigenetic mechanisms in HPV-induced cervical cancer	2016	… : Research in a …	books.google.com	https://books.google.com/books?hl=en&lr=&id=6XuQDwAAQBAJ&oi=fnd&pg=PA191&dq=cervical+cancer+%22hpv%22+%22histone+modification%22+%22epigenetic%22+%22cervical+cancer%22%7C%22cervix%22+%22chip%22%7C%22chromatin+immunoprecipitation%22%7C%22mass+spectrometry%22&ots=6vAc9C2oup&sig=kLgdUFDrpnBLFSdH0Av3AUB9WuA	https://scholar.google.com/scholar?cites=746436014987586686&as_sdt=2005&sciodt=2007&hl=en	8	2023-07-07 12:43:50									9	1.29	2	5	7	… involves epigenetic changes: DNA methylation, histone modification, and non-coding RNAs activity. Persistent infection with hr-HPV … Recently, it was established with the aid ChIP and …	https://www.intechopen.com/chapters/50425	https://scholar.google.com/scholar?q=related:fqzk0JnfWwoJ:scholar.google.com/&scioq=intitle:cervical+intitle:cancer+%22hpv%22+%22histone+modification%22+%22epigenetic%22+%22cervical+cancer%22%7C%22cervix%22+%22chip%22%7C%22chromatin+immunoprecipitation%22%7C%22mass+spectrometry%22&hl=en&as_sdt=2007
keep	9	J Liu, H Zhao, Q Zhang, Z Shi, Y Zhang, L Zhao, ...	Human papillomavirus type 16 E7 oncoprotein-induced upregulation of lysine-specific demethylase 5A promotes cervical cancer progression by regulating …	2020	Experimental Cell …	Elsevier	https://www.sciencedirect.com/science/article/pii/S0014482720305267	https://scholar.google.com/scholar?cites=11813702103168828787&as_sdt=2005&sciodt=2007&hl=en	11	2023-07-07 12:43:50	HTML								9	3	1	7	3	… A number of epigenetic alterations occur during HPV infection … ChIP experiments were performed using the EZ ChIP™ … a result of histone modification contributes to cervical cancer cell …	https://www.sciencedirect.com/science/article/pii/S0014482720305267	https://scholar.google.com/scholar?q=related:c8WpnXiz8qMJ:scholar.google.com/&scioq=intitle:cervical+intitle:cancer+%22hpv%22+%22histone+modification%22+%22epigenetic%22+%22cervical+cancer%22%7C%22cervix%22+%22chip%22%7C%22chromatin+immunoprecipitation%22%7C%22mass+spectrometry%22&hl=en&as_sdt=2007
irrelvant	5	L Zhang, S Tian, M Zhao, T Yang, ...	SUV39H1-mediated DNMT1 is involved in the epigenetic regulation of Smad3 in cervical cancer	2021	Anti-Cancer Agents …	ingentaconnect.com	https://www.ingentaconnect.com/content/ben/acamc/2021/00000021/00000006/art00011	https://scholar.google.com/scholar?cites=13219636509618813611&as_sdt=2005&sciodt=2007&hl=en	9	2023-07-07 12:43:50									5	2.5	1	5	2	… To confirm this causal relationship, ChIP analysis was performed … the epigenetic regulation of histone modification and DNA … Aberrant hypermethylation of SALL3 with HPV involvement …		https://scholar.google.com/scholar?q=related:qzqdZ12VdbcJ:scholar.google.com/&scioq=intitle:cervical+intitle:cancer+%22hpv%22+%22histone+modification%22+%22epigenetic%22+%22cervical+cancer%22%7C%22cervix%22+%22chip%22%7C%22chromatin+immunoprecipitation%22%7C%22mass+spectrometry%22&hl=en&as_sdt=2007
keep	47	S Beyer, J Zhu, D Mayr, C Kuhn, S Schulze, ...	Histone H3 acetyl K9 and histone H3 tri methyl K4 as prognostic markers for patients with cervical cancer	2017	International journal of …	mdpi.com	https://www.mdpi.com/1422-0067/18/3/477	https://scholar.google.com/scholar?cites=5196128477326417421&as_sdt=2005&sciodt=2007&hl=en	12	2023-07-07 12:43:50									47	7.83	8	6	6	… Altered mechanisms of epigenetic regulation in cervical cancer … of HPV-driven chromatin regulation in cervical cancer tissue [… DNA methylation but also with histone modification [12]. By …	https://www.mdpi.com/1422-0067/18/3/477/pdf	https://scholar.google.com/scholar?q=related:DR5V4lFbHEgJ:scholar.google.com/&scioq=intitle:cervical+intitle:cancer+%22hpv%22+%22histone+modification%22+%22epigenetic%22+%22cervical+cancer%22%7C%22cervix%22+%22chip%22%7C%22chromatin+immunoprecipitation%22%7C%22mass+spectrometry%22&hl=en&as_sdt=2007
keep	48	D Feng, J Wu, Y Tian, H Zhou, Y Zhou, W Hu, W Zhao, ...	Targeting of histone deacetylases to reactivate tumour suppressor genes and its therapeutic potential in a human cervical cancer xenograft model	2013	PLoS …	journals.plos.org	https://journals.plos.org/plosone/article?id=10.1371/journal.pone.0080657	https://scholar.google.com/scholar?cites=8570134621062903963&as_sdt=2005&sciodt=2007&hl=en	14	2023-07-07 12:43:50	HTML								48	4.8	6	8	10	… the epigenetic barriers to transcription of RARβ2 in human … Chromatin immunoprecipitation analysis showed that the … ATRA reactivate RARβ2 via histone modification and sequentially …	https://journals.plos.org/plosone/article?id=10.1371/journal.pone.0080657	https://scholar.google.com/scholar?q=related:mzi7BQg873YJ:scholar.google.com/&scioq=intitle:cervical+intitle:cancer+%22hpv%22+%22histone+modification%22+%22epigenetic%22+%22cervical+cancer%22%7C%22cervix%22+%22chip%22%7C%22chromatin+immunoprecipitation%22%7C%22mass+spectrometry%22&hl=en&as_sdt=2007
keep	28	Y Liu, Y Wang, C Chen, J Zhang, W Qian, Y Dong, ...	LSD1 binds to HPV16 E7 and promotes the epithelial-mesenchymal transition in cervical cancer by demethylating histones at the Vimentin promoter	2017	Oncotarget	ncbi.nlm.nih.gov	https://www.ncbi.nlm.nih.gov/pmc/articles/PMC5355268/	https://scholar.google.com/scholar?cites=525204192297417468&as_sdt=2005&sciodt=2007&hl=en	13	2023-07-07 12:43:50	HTML								28	4.67	4	7	6	… HPV infection of the cervix is the defining feature of cervical cancer [… Epigenetic therapy, especially histone modification, has … we next performed chromatin immunoprecipitation (ChIP) to …	https://www.ncbi.nlm.nih.gov/pmc/articles/PMC5355268/	https://scholar.google.com/scholar?q=related:_PpuJG7mSQcJ:scholar.google.com/&scioq=intitle:cervical+intitle:cancer+%22hpv%22+%22histone+modification%22+%22epigenetic%22+%22cervical+cancer%22%7C%22cervix%22+%22chip%22%7C%22chromatin+immunoprecipitation%22%7C%22mass+spectrometry%22&hl=en&as_sdt=2007
irrelvant	20	WC Lin, MD Yan, PN Yu, HJ Li, CC Kuo, CL Hsu, ...	The role of Sp1 and EZH2 in the regulation of LMX1A in cervical cancer cells	2013	… et Biophysica Acta (BBA …	Elsevier	https://www.sciencedirect.com/science/article/pii/S0167488913003194	https://scholar.google.com/scholar?cites=1609846892674064493&as_sdt=2005&sciodt=2007&hl=en	15	2023-07-07 12:43:50	HTML								20	2	3	7	10	… genetic changes and epigenetic modifications play important … Aberrations in DNA methylation and histone modification are … of Sp1 in the HPV-immortalized cervical epithelial cells (Z172 …	https://www.sciencedirect.com/science/article/pii/S0167488913003194	https://scholar.google.com/scholar?q=related:baCaNDhTVxYJ:scholar.google.com/&scioq=intitle:cervical+intitle:cancer+%22hpv%22+%22histone+modification%22+%22epigenetic%22+%22cervical+cancer%22%7C%22cervix%22+%22chip%22%7C%22chromatin+immunoprecipitation%22%7C%22mass+spectrometry%22&hl=en&as_sdt=2007
review	29	S Liu, W Chang, Y Jin, C Feng, S Wu, J He, ...	The function of histone acetylation in cervical cancer development	2019	Bioscience …	portlandpress.com	https://portlandpress.com/bioscirep/article-abstract/39/4/BSR20190527/110860	https://scholar.google.com/scholar?cites=16212569607130427297&as_sdt=2005&sciodt=2007&hl=en	17	2023-07-07 12:43:50									29	7.25	4	7	4	… Histone modification can be divided into two types: small … -mediated epigenetic regulation and cell proliferation on cancer. … cervical cancer formation is correlated to high risks of HPV …	https://portlandpress.com/bioscirep/article-pdf/39/4/BSR20190527/842597/bsr-2019-0527.pdf	https://scholar.google.com/scholar?q=related:oa9N6Sie_uAJ:scholar.google.com/&scioq=intitle:cervical+intitle:cancer+%22hpv%22+%22histone+modification%22+%22epigenetic%22+%22cervical+cancer%22%7C%22cervix%22+%22chip%22%7C%22chromatin+immunoprecipitation%22%7C%22mass+spectrometry%22&hl=en&as_sdt=2007
irrelvant	82	C Huisman, GBA Wisman, HG Kazemier, ...	Functional validation of putative tumor suppressor gene C13ORF18 in cervical cancer by artificial transcription factors	2013	Molecular …	Elsevier	https://www.sciencedirect.com/science/article/pii/S1574789113000410	https://scholar.google.com/scholar?cites=2678858457594865606&as_sdt=2005&sciodt=2007&hl=en	16	2023-07-07 12:43:50	HTML								82	8.2	21	4	10	… be targeted by epigenetic drugs that affect DNA methylation and histone modification. Current … be that C13ORF18 silencing in cervical cancer is a consequence of introduction of HPV in …	https://www.sciencedirect.com/science/article/pii/S1574789113000410	https://scholar.google.com/scholar?q=related:xid-8JI3LSUJ:scholar.google.com/&scioq=intitle:cervical+intitle:cancer+%22hpv%22+%22histone+modification%22+%22epigenetic%22+%22cervical+cancer%22%7C%22cervix%22+%22chip%22%7C%22chromatin+immunoprecipitation%22%7C%22mass+spectrometry%22&hl=en&as_sdt=2007
irrelvant	21	K Lee, AY Lee, YK Kwon, H Kwon	Suppression of HPV E6 and E7 expression by BAF53 depletion in cervical cancer cells	2011	Biochemical and Biophysical Research …	Elsevier	https://www.sciencedirect.com/science/article/pii/S0006291X11013337	https://scholar.google.com/scholar?cites=9790559474980394608&as_sdt=2005&sciodt=2007&hl=en	18	2023-07-07 12:43:50	HTML								21	1.75	5	4	12	… promoter by ChIP. H3K9Ac and H4K12Ac, major activation marks for histone modification, … , these results indicate that the P105 promoter and core-enhancer are subject to epigenetic …	https://www.sciencedirect.com/science/article/pii/S0006291X11013337	https://scholar.google.com/scholar?q=related:cJaKSvgN34cJ:scholar.google.com/&scioq=intitle:cervical+intitle:cancer+%22hpv%22+%22histone+modification%22+%22epigenetic%22+%22cervical+cancer%22%7C%22cervix%22+%22chip%22%7C%22chromatin+immunoprecipitation%22%7C%22mass+spectrometry%22&hl=en&as_sdt=2007
irrelvant	2	Y Han, L Ji, Y Guan, M Ma, P Li, Y Xue, ...	An epigenomic landscape of cervical intraepithelial neoplasia and cervical cancer using single‐base resolution methylome and hydroxymethylome	2021	Clinical and …	Wiley Online Library	https://onlinelibrary.wiley.com/doi/abs/10.1002/ctm2.498	https://scholar.google.com/scholar?cites=6989367119011712793&as_sdt=2005&sciodt=2007&hl=en	20	2023-07-07 12:43:50		10.1002/ctm2.498							2	1	0	7	2	… histone modification. The methylation and hydroxymethylation levels were mapped to signals of ChIP-Seq dataset of six epigenetic … All the CINs and cancer patients were HPV positive, …	https://onlinelibrary.wiley.com/doi/pdf/10.1002/ctm2.498	https://scholar.google.com/scholar?q=related:GQ99DV04_2AJ:scholar.google.com/&scioq=intitle:cervical+intitle:cancer+%22hpv%22+%22histone+modification%22+%22epigenetic%22+%22cervical+cancer%22%7C%22cervix%22+%22chip%22%7C%22chromatin+immunoprecipitation%22%7C%22mass+spectrometry%22&hl=en&as_sdt=2007
irrelvant	76	VN Senchenko, NP Kisseljova, TA Ivanova, ...	Novel tumor suppressor candidates on chromosome 3 revealed by NotI-microarrays in cervical cancer	2013	Epigenetics	Taylor &Francis	https://www.tandfonline.com/doi/abs/10.4161/epi.24233	https://scholar.google.com/scholar?cites=334619567538276501&as_sdt=2005&sciodt=2007&hl=en	21	2023-07-07 12:43:50		10.4161/epi.24233							76	7.6	19	4	10	… (HPV) are the causative agents for cervical cancer. The … Our data suggest that CIMP+ and epigenetic instability on 3p … by global changes in histone modification across an entire …	https://www.tandfonline.com/doi/pdf/10.4161/epi.24233	https://scholar.google.com/scholar?q=related:lYgDSrnOpAQJ:scholar.google.com/&scioq=intitle:cervical+intitle:cancer+%22hpv%22+%22histone+modification%22+%22epigenetic%22+%22cervical+cancer%22%7C%22cervix%22+%22chip%22%7C%22chromatin+immunoprecipitation%22%7C%22mass+spectrometry%22&hl=en&as_sdt=2007
blog/newsletter	0	N Griner,C Kyi
review	0	S Singh, S Ahmad, AN Srivastava	MOLECULAR BASIS OF CERVICAL CANCER: A REVIEW		researchgate.net		https://www.researchgate.net/profile/Sharique-Ahmad-2/publication/344016348_MOLECULAR_BASIS_OF_CERVICAL_CANCER_A_REVIEW/links/5f4e2d6a92851c6cfd1dec3e/MOLECULAR-BASIS-OF-CERVICAL-CANCER-A-REVIEW.pdf		22	2023-07-07 12:43:50	PDF								0	0	0	3		… HPV is a major etiological factor for progression of cervical cancer… is associated with histone modification which occurred along … epigenetic silencing of WIFI gene also leads to cervical …	https://www.researchgate.net/profile/Sharique-Ahmad-2/publication/344016348_MOLECULAR_BASIS_OF_CERVICAL_CANCER_A_REVIEW/links/5f4e2d6a92851c6cfd1dec3e/MOLECULAR-BASIS-OF-CERVICAL-CANCER-A-REVIEW.pdf	https://scholar.google.com/scholar?q=related:vi4IKpqAGTMJ:scholar.google.com/&scioq=intitle:cervical+intitle:cancer+%22hpv%22+%22histone+modification%22+%22epigenetic%22+%22cervical+cancer%22%7C%22cervix%22+%22chip%22%7C%22chromatin+immunoprecipitation%22%7C%22mass+spectrometry%22&hl=en&as_sdt=2007
irrelvant	3	J Qi, L Zhou, D Li, J Yang, H Wang, ...	Oncogenic role of ALX3 in cervical cancer cells through KDM2B-mediated histone demethylation of CDC25A	2021	… cancer	bmccancer.biomedcentral.com	https://bmccancer.biomedcentral.com/articles/10.1186/s12885-021-08552-7	https://scholar.google.com/scholar?cites=10249953100312807632&as_sdt=2005&sciodt=2007&hl=en	23	2023-07-07 12:43:50	HTML	10.1186/s12885-021-08552-7							3	1.5	1	6	2	… of HPV vaccines [4, 5], the incidence rate of cervical cancer is … We further predicted the histone modification of CDC25A … involving genetic and epigenetic regulations on CDC25A …	https://bmccancer.biomedcentral.com/articles/10.1186/s12885-021-08552-7	https://scholar.google.com/scholar?q=related:0AiPxAkmP44J:scholar.google.com/&scioq=intitle:cervical+intitle:cancer+%22hpv%22+%22histone+modification%22+%22epigenetic%22+%22cervical+cancer%22%7C%22cervix%22+%22chip%22%7C%22chromatin+immunoprecipitation%22%7C%22mass+spectrometry%22&hl=en&as_sdt=2007
irrelvant	127	S Sharma, P Mandal, T Sadhukhan, ...	Bridging links between long noncoding RNA HOTAIR and HPV oncoprotein E7 in cervical cancer pathogenesis	2015	Scientific reports	nature.com	https://www.nature.com/articles/srep11724	https://scholar.google.com/scholar?cites=16354318490882456849&as_sdt=2005&sciodt=2007&hl=en	24	2023-07-07 12:43:50	HTML								127	15.88	32	4	8	… (HPV) type 16 oncoprotein E7 plays a major role in cervical … related cervical cancers (CaCx). We identified significant linear trend of progressive HOTAIR down-regulation through HPV …	https://www.nature.com/articles/srep11724	https://scholar.google.com/scholar?q=related:Eb2mwAQ29uIJ:scholar.google.com/&scioq=intitle:cervical+intitle:cancer+%22hpv%22+%22histone+modification%22+%22epigenetic%22+%22cervical+cancer%22%7C%22cervix%22+%22chip%22%7C%22chromatin+immunoprecipitation%22%7C%22mass+spectrometry%22&hl=en&as_sdt=2007
irrelvant	7	S Tian, L Zhang, Y Li, D Cao, S Quan, ...	Human papillomavirus E7 oncoprotein promotes proliferation and migration through the transcription factor E2F1 in cervical cancer cells	2021	Anti-Cancer Agents …	ingentaconnect.com	https://www.ingentaconnect.com/content/ben/acamc/2021/00000021/00000013/art00008	https://scholar.google.com/scholar?cites=6676442408477634138&as_sdt=2005&sciodt=2007&hl=en	29	2023-07-07 12:43:50									7	3.5	1	6	2	… -HPV) persistent infection is the main cause of cervical cancer and … The ChIP analysis revealed that the SiHa cells exhibit high … Live and let die: Epigenetic modifications of survivin and …		https://scholar.google.com/scholar?q=related:Wq6pSP98p1wJ:scholar.google.com/&scioq=intitle:cervical+intitle:cancer+%22hpv%22+%22histone+modification%22+%22epigenetic%22+%22cervical+cancer%22%7C%22cervix%22+%22chip%22%7C%22chromatin+immunoprecipitation%22%7C%22mass+spectrometry%22&hl=en&as_sdt=2007
irrelvant	52	J Gao, Y Yang, R Qiu, K Zhang, X Teng, R Liu, ...	Proteomic analysis of the OGT interactome: novel links to epithelial–mesenchymal transition and metastasis of cervical cancer	2018	…	academic.oup.com	https://academic.oup.com/carcin/article-abstract/39/10/1222/5057053	https://scholar.google.com/scholar?cites=13106103533873892660&as_sdt=2005&sciodt=2007&hl=en	25	2023-07-07 12:43:50									52	10.4	7	7	5	… (A) The affinity purification and mass spectrometry approach used in this study. (B) … may be involved in epigenetic regulation such as DNA/RNA or histone modification and chromatin …	https://academic.oup.com/carcin/article/39/10/1222/5057053	https://scholar.google.com/scholar?q=related:NI0Llrk74rUJ:scholar.google.com/&scioq=intitle:cervical+intitle:cancer+%22hpv%22+%22histone+modification%22+%22epigenetic%22+%22cervical+cancer%22%7C%22cervix%22+%22chip%22%7C%22chromatin+immunoprecipitation%22%7C%22mass+spectrometry%22&hl=en&as_sdt=2007
thesis	0	PB Pun	Triage high risk HPV infected women with methylation biomarker for cervical cancer screening	2018		archive.nnl.gov.np	http://archive.nnl.gov.np/handle/123456789/459		28	2023-07-07 12:43:50									0	0	0	1	5	… High-risk HPV types are necessary factor that result epigenetic changes leading to progression to cervical cancer. … with histone modification thereby leading to gene silencing [124]. The …	http://archive.nnl.gov.np/bitstream/123456789/459/1/88.Dr.%20Par%20Bahadur%20Pun%20_.pdf	https://scholar.google.com/scholar?q=related:epy8CTiDy40J:scholar.google.com/&scioq=intitle:cervical+intitle:cancer+%22hpv%22+%22histone+modification%22+%22epigenetic%22+%22cervical+cancer%22%7C%22cervix%22+%22chip%22%7C%22chromatin+immunoprecipitation%22%7C%22mass+spectrometry%22&hl=en&as_sdt=2007
review	12	OV Kurmyshkina, PI Kovchur, ...	'Drawing'a Molecular Portrait of CIN and Cervical Cancer: a Review of Genome-Wide Molecular Profiling Data	2015	… Journal of Cancer …	pdfs.semanticscholar.org	https://pdfs.semanticscholar.org/881d/e53a1a3ffa56505a9d94bf77022a56c00613.pdf	https://scholar.google.com/scholar?cites=2311002059922151978&as_sdt=2005&sciodt=2007&hl=en	26	2023-07-07 12:43:50	PDF								12	1.5	4	3	8	… profiling of HPV-associated cervical intraepithelial neoplasia (… activities of two major histone modification enzymes-histone … genetic and epigenetic lesions induced by HPV oncogenes is …	https://pdfs.semanticscholar.org/881d/e53a1a3ffa56505a9d94bf77022a56c00613.pdf	https://scholar.google.com/scholar?q=related:KhrbGCFUEiAJ:scholar.google.com/&scioq=intitle:cervical+intitle:cancer+%22hpv%22+%22histone+modification%22+%22epigenetic%22+%22cervical+cancer%22%7C%22cervix%22+%22chip%22%7C%22chromatin+immunoprecipitation%22%7C%22mass+spectrometry%22&hl=en&as_sdt=2007
irrelvant	3	C Zhang, S Fu, L Wang, F Wang, D Wu, ...	The Value and Clinical Significance of ZNF582 Gene Methylation in the Diagnosis of Cervical Cancer	2021	OncoTargets and …	Taylor &Francis	https://www.tandfonline.com/doi/abs/10.2147/OTT.S277445	https://scholar.google.com/scholar?cites=6298041834106558898&as_sdt=2005&sciodt=2007&hl=en	32	2023-07-07 12:43:50		10.2147/OTT.S277445							3	1.5	1	6	2	… Citation11 Thus, HPV is sensitive to cervical cancer, but its specificity … histone modification, and microRNA regulations. Citation27 CpG methylation of promoters, an important epigenetic …	https://www.tandfonline.com/doi/pdf/10.2147/OTT.S277445	https://scholar.google.com/scholar?q=related:spl4_q0jZ1cJ:scholar.google.com/&scioq=intitle:cervical+intitle:cancer+%22hpv%22+%22histone+modification%22+%22epigenetic%22+%22cervical+cancer%22%7C%22cervix%22+%22chip%22%7C%22chromatin+immunoprecipitation%22%7C%22mass+spectrometry%22&hl=en&as_sdt=2007
review	0	C Comparetto, F Borruto	Genetic Screening of Cervical Cancer	2021	OBM Genetics	lidsen.com	https://www.lidsen.com/journals/genetics/genetics-05-03-132		34	2023-07-07 12:43:50	HTML								0	0	0	2	2	… Epigenetic changes in cervical cancer can affect the … to create methylation profiles, histone modification maps, and … -risk HPV forms as a necessary cause of cervical cancer opens …	https://www.lidsen.com/journals/genetics/genetics-05-03-132	https://scholar.google.com/scholar?q=related:5W0PLWgIxC0J:scholar.google.com/&scioq=intitle:cervical+intitle:cancer+%22hpv%22+%22histone+modification%22+%22epigenetic%22+%22cervical+cancer%22%7C%22cervix%22+%22chip%22%7C%22chromatin+immunoprecipitation%22%7C%22mass+spectrometry%22&hl=en&as_sdt=2007
irrelvant	43	A Lewinska, J Adamczyk, J Pajak, S Stoklosa, ...	Curcumin-mediated decrease in the expression of nucleolar organizer regions in cervical cancer (HeLa) cells	2014	… /Genetic Toxicology and …	Elsevier	https://www.sciencedirect.com/science/article/pii/S1383571814001934	https://scholar.google.com/scholar?cites=3730255037755215903&as_sdt=2005&sciodt=2007&hl=en	37	2023-07-07 12:43:50	HTML								43	4.78	9	5	9	… papilloma virus (HPV) positive cervical cancer cells with … on epigenetic changes after curcumin treatment in cervical cancer … DNA methylation, histone modification and altered miRNA …	https://www.sciencedirect.com/science/article/pii/S1383571814001934	https://scholar.google.com/scholar?q=related:H9ACbzGHxDMJ:scholar.google.com/&scioq=intitle:cervical+intitle:cancer+%22hpv%22+%22histone+modification%22+%22epigenetic%22+%22cervical+cancer%22%7C%22cervix%22+%22chip%22%7C%22chromatin+immunoprecipitation%22%7C%22mass+spectrometry%22&hl=en&as_sdt=2007
irrelvant	127	H Aalijahan, S Ghorbian	Long non-coding RNAs and cervical cancer	2019	Experimental and molecular pathology	Elsevier	https://www.sciencedirect.com/science/article/pii/S0014480018301680	https://scholar.google.com/scholar?cites=9857707070928273708&as_sdt=2005&sciodt=2007&hl=en	33	2023-07-07 12:43:50	HTML								127	31.75	64	2	4	… , lymph node metastasis and positive HPV. Moreover, lncRNA-… epigenetic mechanisms in cervical cancer pathogenesis. Outstanding comprehension of lncRNAs role in the epigenetic …	https://www.sciencedirect.com/science/article/pii/S0014480018301680	https://scholar.google.com/scholar?q=related:LEGJRlqczYgJ:scholar.google.com/&scioq=intitle:cervical+intitle:cancer+%22hpv%22+%22histone+modification%22+%22epigenetic%22+%22cervical+cancer%22%7C%22cervix%22+%22chip%22%7C%22chromatin+immunoprecipitation%22%7C%22mass+spectrometry%22&hl=en&as_sdt=2007
review	2	P Pina-Sanchez	Human Papillomavirus: Challenges and opportunities for the control of cervical cancer	2022	Archives of Medical Research	Elsevier	https://www.sciencedirect.com/science/article/pii/S0188440922001515	https://scholar.google.com/scholar?cites=4645312214282137938&as_sdt=2005&sciodt=2007&hl=en	30	2023-07-07 12:43:50	HTML								2	2	2	1	1	… Mass spectrometry identified that E7 of different genotypes interacts with at … histone modification, and transcription, even when the virus is in the episomal state. HPV also has epigenetic …	https://www.sciencedirect.com/science/article/pii/S0188440922001515	https://scholar.google.com/scholar?q=related:UvER09h2d0AJ:scholar.google.com/&scioq=intitle:cervical+intitle:cancer+%22hpv%22+%22histone+modification%22+%22epigenetic%22+%22cervical+cancer%22%7C%22cervix%22+%22chip%22%7C%22chromatin+immunoprecipitation%22%7C%22mass+spectrometry%22&hl=en&as_sdt=2007
irrelvant	8	J Xiong, M Nie, C Fu, X Chai, Y Zhang, L He, ...	Hypoxia Enhances HIF1α Transcription Activity by Upregulating KDM4A and Mediating H3K9me3, Thus Inducing Ferroptosis Resistance in Cervical Cancer …	2022	Stem Cells …	hindawi.com	https://www.hindawi.com/journals/sci/2022/1608806/	https://scholar.google.com/scholar?cites=14231255693773518925&as_sdt=2005&sciodt=2007&hl=en	36	2023-07-07 12:43:50	HTML								8	8	1	7	1	… Cervical cancer (CC) is a prevalent cancer in women. … -qPCR, Western blot, and ChIP assay. The correlation of KDM4A … H3K9me3) is a pivotal epigenetic mechanism suppressing gene …	https://www.hindawi.com/journals/sci/2022/1608806/	https://scholar.google.com/scholar?q=related:TTggL6eTf8UJ:scholar.google.com/&scioq=intitle:cervical+intitle:cancer+%22hpv%22+%22histone+modification%22+%22epigenetic%22+%22cervical+cancer%22%7C%22cervix%22+%22chip%22%7C%22chromatin+immunoprecipitation%22%7C%22mass+spectrometry%22&hl=en&as_sdt=2007
book	0	R Kaul-Ghanekar, AS Choudhari, ...	Biomarkers for Early Detection of Cervical Cancer	2015	… Molecular Markers in …	books.google.com	https://books.google.com/books?hl=en&lr=&id=xZoXBgAAQBAJ&oi=fnd&pg=PA213&dq=cervical+cancer+%22hpv%22+%22histone+modification%22+%22epigenetic%22+%22cervical+cancer%22%7C%22cervix%22+%22chip%22%7C%22chromatin+immunoprecipitation%22%7C%22mass+spectrometry%22&ots=z1ZPhaifYE&sig=2G_gi4ZzD8x4xcZRmsnitpvMw_c		38	2023-07-07 12:43:50									0	0	0	3	8	… HPV DNA can be identified in invasive cervical cancer as well as in HSILs with high SE. Clinical studies have shown that HPV DNA … , electrophoresis, and mass spectrometry for the …		https://scholar.google.com/scholar?q=related:nPiK0VxvaQEJ:scholar.google.com/&scioq=intitle:cervical+intitle:cancer+%22hpv%22+%22histone+modification%22+%22epigenetic%22+%22cervical+cancer%22%7C%22cervix%22+%22chip%22%7C%22chromatin+immunoprecipitation%22%7C%22mass+spectrometry%22&hl=en&as_sdt=2007
thesis	0	NJP Capps	Smoke Exposure and Cervical Cancer: Analysis of the National Health and Nutrition Examination Survey	2020		search.proquest.com	https://search.proquest.com/openview/cdc8f6307245954952ea00a6ea51de91/1?pq-origsite=gscholar&cbl=18750&diss=y		39	2023-07-07 12:43:50	HTML								0	0	0	1	3	… The conceptual framework guiding this study is epigenetic theory. The theory postulates that … HPV infection, and specifically HR-HPV persistence is an important piece of the progression …	https://search.proquest.com/openview/cdc8f6307245954952ea00a6ea51de91/1?pq-origsite=gscholar&cbl=18750&diss=y	https://scholar.google.com/scholar?q=related:xU-Y6XJZ6kkJ:scholar.google.com/&scioq=intitle:cervical+intitle:cancer+%22hpv%22+%22histone+modification%22+%22epigenetic%22+%22cervical+cancer%22%7C%22cervix%22+%22chip%22%7C%22chromatin+immunoprecipitation%22%7C%22mass+spectrometry%22&hl=en&as_sdt=2007
irrelvant	57	L Guo, X Lu, L Zheng, X Liu, M Hu	Association of long non-coding RNA HOTAIR polymorphisms with cervical cancer risk in a Chinese population	2016	PloS one	journals.plos.org	https://journals.plos.org/plosone/article?id=10.1371/journal.pone.0160039	https://scholar.google.com/scholar?cites=12307732982398265522&as_sdt=2005&sciodt=2007&hl=en	41	2023-07-07 12:43:50	HTML								57	8.14	11	5	7	… cervical cancer. We performed a case-control study including 510 cervical cancer patients (cases) and 713 cancer… the lncRNA HOTAIR and the risk of cervical cancer. We found a strong …	https://journals.plos.org/plosone/article?id=10.1371/journal.pone.0160039	https://scholar.google.com/scholar?q=related:sig1NvDZzaoJ:scholar.google.com/&scioq=intitle:cervical+intitle:cancer+%22hpv%22+%22histone+modification%22+%22epigenetic%22+%22cervical+cancer%22%7C%22cervix%22+%22chip%22%7C%22chromatin+immunoprecipitation%22%7C%22mass+spectrometry%22&hl=en&as_sdt=2007
thesis	0	N Poomipark	The influence of methyl donor status on cervical cancer cell behaviour in vitro	2013		etheses.whiterose.ac.uk	https://etheses.whiterose.ac.uk/4561/		42	2023-07-07 12:43:50									0	0	0	1	10	… cervical cancer cells and to use this model to investigate effects of methyl donor depletion on cell processes relevant to cancer … of HPV infection as a cause of cervical cancer, not every …	https://etheses.whiterose.ac.uk/4561/1/Natwadee-Thesis-The%20influence%20of%20methyl%20donor%20status%20on%20cervical%20cancer%20cell%20behaviour%20in%20vitro.pdf	https://scholar.google.com/scholar?q=related:DVJZrwEVY8UJ:scholar.google.com/&scioq=intitle:cervical+intitle:cancer+%22hpv%22+%22histone+modification%22+%22epigenetic%22+%22cervical+cancer%22%7C%22cervix%22+%22chip%22%7C%22chromatin+immunoprecipitation%22%7C%22mass+spectrometry%22&hl=en&as_sdt=2007
thesis	0	JA Barr	Regulation of the long non-coding RNA FAM83H-AS1 by human papillomavirus in cervical cancer	2019		search.proquest.com	https://search.proquest.com/openview/128f43c41b83f12a087c081bbbfa3f38/1?pq-origsite=gscholar&cbl=51922&diss=y		43	2023-07-07 12:43:50	BOOK								0	0	0	1	4	… in primary cervical keratinocytes containing the HPV-16 genome as well as in HPV-16 positive cervical cancer … It is proposed by some that panels of epigenetic biomarkers (eg high CpG …	https://researchrepository.wvu.edu/cgi/viewcontent.cgi?article=4799&context=etd	https://scholar.google.com/scholar?q=related:jStKdVfk56wJ:scholar.google.com/&scioq=intitle:cervical+intitle:cancer+%22hpv%22+%22histone+modification%22+%22epigenetic%22+%22cervical+cancer%22%7C%22cervix%22+%22chip%22%7C%22chromatin+immunoprecipitation%22%7C%22mass+spectrometry%22&hl=en&as_sdt=2007
irrelvant	3	C Cao, Q Xu, Z Zhu, M Xu, Y Wei, S Lin, S Cheng…	Three-dimensional chromatin analysis reveals Sp1 as a mediator to program and reprogram HPV-host epigenetic architecture in cervical cancer	2024	Cancer letters	Elsevier	https://www.sciencedirect.com/science/article/pii/S0304383524002027	https://scholar.google.com/scholar?cites=13637118833410330348&as_sdt=2005&sciodt=2007&hl=en	1	2025-02-26 10:37:00	HTML								3	3	0	8	1	… plicamycin in HPV-host interactions, epigenetic modifications … which promoted anti-PD-1 immunotherapy in cervical cancer. … Sp1 ChIP-seq peaks were enriched in histone modification …	https://www.sciencedirect.com/science/article/pii/S0304383524002027	https://scholar.google.com/scholar?q=related:7E42kVPHQL0J:scholar.google.com/&scioq=intitle:cervical+intitle:cancer+%22hpv%22+%22histone+modification%22+%22epigenetic%22+%22cervical+cancer%22%7C%22cervix%22+%22chip%22%7C%22chromatin+immunoprecipitation%22%7C%22mass+spectrometry%22&hl=en&as_sdt=2007&as_ylo=2022&as_yhi=2025
thesis	0	VL Porter	Discovery of HPV-associated genomic alterations in cervical cancer	2024		open.library.ubc.ca	https://open.library.ubc.ca/soa/cIRcle/collections/ubctheses/24/items/1.0440536		2	2025-02-26 10:37:00									0	0	0	1	1	… Histone modification profiles associated with HPV clades .................................. 63 2.2.8 … HPV integration correlates with epigenetic changes that have transcriptional consequences for …	https://open.library.ubc.ca/media/download/pdf/24/1.0440536/3	https://scholar.google.com/scholar?q=related:itVR6jT0V4MJ:scholar.google.com/&scioq=intitle:cervical+intitle:cancer+%22hpv%22+%22histone+modification%22+%22epigenetic%22+%22cervical+cancer%22%7C%22cervix%22+%22chip%22%7C%22chromatin+immunoprecipitation%22%7C%22mass+spectrometry%22&hl=en&as_sdt=2007&as_ylo=2022&as_yhi=2025
keep	11	X Yang, F Sun, Y Gao, MY Li, M Liu, Y Wei…	Histone acetyltransferase CSRP2BP promotes the epithelial–mesenchymal transition and metastasis of cervical cancer cells by activating N-cadherin	2023	… & Clinical Cancer …	Springer	https://link.springer.com/article/10.1186/s13046-023-02839-2	https://scholar.google.com/scholar?cites=10155449012540940000&as_sdt=2005&sciodt=2007&hl=en	3	2025-02-26 10:37:00	HTML	10.1186/s13046-023-02839-2							11	5.5	2	7	2	… , chromatin immunoprecipitation (ChIP… HPV-16 E7-expressing cells, indicative of its role in cervical cancer [18]. However, to what extent histone acetylation plays a role in cervical cancer …	https://link.springer.com/article/10.1186/s13046-023-02839-2	https://scholar.google.com/scholar?q=related:4B4YLxJn74wJ:scholar.google.com/&scioq=intitle:cervical+intitle:cancer+%22hpv%22+%22histone+modification%22+%22epigenetic%22+%22cervical+cancer%22%7C%22cervix%22+%22chip%22%7C%22chromatin+immunoprecipitation%22%7C%22mass+spectrometry%22&hl=en&as_sdt=2007&as_ylo=2022&as_yhi=2025
review	6	P Garg, M Krishna, AR Subbalakshmi…	Emerging biomarkers and molecular targets for precision medicine in cervical cancer	2024	… )-Reviews on Cancer	Elsevier	https://www.sciencedirect.com/science/article/pii/S0304419X24000374	https://scholar.google.com/scholar?cites=6586257847780777182&as_sdt=2005&sciodt=2007&hl=en	4	2025-02-26 10:37:00									6	6	2	4	1	… smears and HPV testing have been effective in reducing cervical cancer … notable epigenetic biomarkers employed in cervical cancer … Proteomic analyses using mass spectrometry and …		https://scholar.google.com/scholar?q=related:3hwa-J0WZ1sJ:scholar.google.com/&scioq=intitle:cervical+intitle:cancer+%22hpv%22+%22histone+modification%22+%22epigenetic%22+%22cervical+cancer%22%7C%22cervix%22+%22chip%22%7C%22chromatin+immunoprecipitation%22%7C%22mass+spectrometry%22&hl=en&as_sdt=2007&as_ylo=2022&as_yhi=2025
review	3	N Elzeiny, AE Sayed Shafei, S Wagih, M Saad…	Phytochemicals in cervical cancer: an epigenetic overview	2023	…	Taylor &Francis	https://www.tandfonline.com/doi/abs/10.2217/epi-2023-0181	https://scholar.google.com/scholar?cites=4859215341101025028&as_sdt=2005&sciodt=2007&hl=en	5	2025-02-26 10:37:00		10.2217/epi-2023-0181							3	1.5	1	5	2	… epigenetic modifications in cervical cancer and the potential phytochemicals that could modulate these epigenetic … as on the epigenetic role of HPV in cervical cancer pathogenesis and …		https://scholar.google.com/scholar?q=related:BId0hZtmb0MJ:scholar.google.com/&scioq=intitle:cervical+intitle:cancer+%22hpv%22+%22histone+modification%22+%22epigenetic%22+%22cervical+cancer%22%7C%22cervix%22+%22chip%22%7C%22chromatin+immunoprecipitation%22%7C%22mass+spectrometry%22&hl=en&as_sdt=2007&as_ylo=2022&as_yhi=2025
irrelvant	0	A Xu, X Yang, J Zhao, S Kong, Q Tang, X Li, H Qu…	KAT8 facilitates the proliferation of cancer cells through enhancing E7 function in HPV-associated cervical cancer	2024	bioRxiv	biorxiv.org	https://www.biorxiv.org/content/10.1101/2024.12.26.629157.abstract		6	2025-02-26 10:37:00		10.1101/2024.12.26.629157.abstract							0	0	0	8	1	… the epigenetic profile of additional oncogenes in cervical cancer … Beyond histone modification, KAT8 acetylates various non-… PCR fragments amplified in ChIP assays are indicated as …	https://www.biorxiv.org/content/10.1101/2024.12.26.629157.full.pdf	https://scholar.google.com/scholar?q=related:3lG0tWN4h5oJ:scholar.google.com/&scioq=intitle:cervical+intitle:cancer+%22hpv%22+%22histone+modification%22+%22epigenetic%22+%22cervical+cancer%22%7C%22cervix%22+%22chip%22%7C%22chromatin+immunoprecipitation%22%7C%22mass+spectrometry%22&hl=en&as_sdt=2007&as_ylo=2022&as_yhi=2025
keep	3	D Chen, B Cai, Y Zhu, Y Ma, X Yu, J Xiong, J Shen…	Targeting histone demethylases JMJD3 and UTX: selenium as a potential therapeutic agent for cervical cancer	2024	Clinical …	Springer	https://link.springer.com/article/10.1186/s13148-024-01665-3	https://scholar.google.com/scholar?cites=2286777341552728226&as_sdt=2005&sciodt=2007&hl=en	7	2025-02-26 10:37:00	HTML	10.1186/s13148-024-01665-3							3	3	0	8	1	… the recruitment of a specific histone modification, H3K27me3, to the … Despite the widespread availability of HPV vaccination in … , the epigenetic inheritance of selenium in cervical cancer …	https://link.springer.com/article/10.1186/s13148-024-01665-3	https://scholar.google.com/scholar?q=related:opipU-BDvB8J:scholar.google.com/&scioq=intitle:cervical+intitle:cancer+%22hpv%22+%22histone+modification%22+%22epigenetic%22+%22cervical+cancer%22%7C%22cervix%22+%22chip%22%7C%22chromatin+immunoprecipitation%22%7C%22mass+spectrometry%22&hl=en&as_sdt=2007&as_ylo=2022&as_yhi=2025
keep	2	B Pan, C Liu, J Su, C Xia	Activation of AMPK inhibits cervical cancer growth by hyperacetylation of H3K9 through PCAF	2024	Cell Communication and Signaling	Springer	https://link.springer.com/article/10.1186/s12964-024-01687-7	https://scholar.google.com/scholar?cites=17174879907200023335&as_sdt=2005&sciodt=2007&hl=en	8	2025-02-26 10:37:00	HTML	10.1186/s12964-024-01687-7							2	2	1	4	1	… epigenetic level, leading to chromatin remodeling in cervical cancer… of SIRT1 in HPV-infected cervical cancer cells sustain cell … metformin-induced histone modification through AMPK …	https://link.springer.com/article/10.1186/s12964-024-01687-7	https://scholar.google.com/scholar?q=related:J7umeEduWe4J:scholar.google.com/&scioq=intitle:cervical+intitle:cancer+%22hpv%22+%22histone+modification%22+%22epigenetic%22+%22cervical+cancer%22%7C%22cervix%22+%22chip%22%7C%22chromatin+immunoprecipitation%22%7C%22mass+spectrometry%22&hl=en&as_sdt=2007&as_ylo=2022&as_yhi=2025
keep	30	QY Du, FC Huo, WQ Du, XL Sun, X Jiang, LS Zhang…	METTL3 potentiates progression of cervical cancer by suppressing ER stress via regulating m6A modification of TXNDC5 mRNA	2022	Oncogene	nature.com	https://www.nature.com/articles/s41388-022-02435-2	https://scholar.google.com/scholar?cites=17122878252269377095&as_sdt=2005&sciodt=2007&hl=en	9	2025-02-26 10:37:00									30	10	4	7	3	… Among them, high-risk HPV infection, N classification and … we carried out chromatin immunoprecipitation (ChIP) assays, … To verify whether ETS1 regulates METTL3 histone …		https://scholar.google.com/scholar?q=related:RxbHrgyvoO0J:scholar.google.com/&scioq=intitle:cervical+intitle:cancer+%22hpv%22+%22histone+modification%22+%22epigenetic%22+%22cervical+cancer%22%7C%22cervix%22+%22chip%22%7C%22chromatin+immunoprecipitation%22%7C%22mass+spectrometry%22&hl=en&as_sdt=2007&as_ylo=2022&as_yhi=2025
thesis	0	E Balčiūnienė	THE EFFECT OF GENES RELATED TO TUMOR PROGRESSION AND METASTASIS ON CERVICAL CANCER PROGNOSIS		Sciences	lsmu.lt	https://lsmu.lt/cris/bitstreams/08e84b3b-97d9-4abf-9c0c-5c1bc46f2efd/download		10	2025-02-26 10:37:00	PDF								0	0	0	1		… These lncRNAs play critical roles in epigenetic regulation, … HPV has emerged as a powerful strategy for cervical cancer … Proteomic techniques, including mass spectrometry and …	https://lsmu.lt/cris/bitstreams/08e84b3b-97d9-4abf-9c0c-5c1bc46f2efd/download	https://scholar.google.com/scholar?q=related:4Ok9LSdBl_0J:scholar.google.com/&scioq=intitle:cervical+intitle:cancer+%22hpv%22+%22histone+modification%22+%22epigenetic%22+%22cervical+cancer%22%7C%22cervix%22+%22chip%22%7C%22chromatin+immunoprecipitation%22%7C%22mass+spectrometry%22&hl=en&as_sdt=2007&as_ylo=2022&as_yhi=2025
keep	4	H Xiang, H Tang, Q He, J Sun, Y Yang, L Kong…	NDUFA8 is transcriptionally regulated by EP300/H3K27ac and promotes mitochondrial respiration to support proliferation and inhibit apoptosis in cervical cancer	2024	Biochemical and …	Elsevier	https://www.sciencedirect.com/science/article/pii/S0006291X23014687	https://scholar.google.com/scholar?cites=9363716359084746717&as_sdt=2005&sciodt=2007&hl=en	11	2025-02-26 10:37:00									4	4	1	7	1	… is highly expressed in cervical cancer, is … to cervical cancer cell proliferation and apoptosis. These findings provide novel insights into NDUFA8 as a therapeutic target in cervical cancer. …		https://scholar.google.com/scholar?q=related:3afC4Gqa8oEJ:scholar.google.com/&scioq=intitle:cervical+intitle:cancer+%22hpv%22+%22histone+modification%22+%22epigenetic%22+%22cervical+cancer%22%7C%22cervix%22+%22chip%22%7C%22chromatin+immunoprecipitation%22%7C%22mass+spectrometry%22&hl=en&as_sdt=2007&as_ylo=2022&as_yhi=2025
irrelvant	0	X Zhang, W Yan, H Jin, B Yu, H Zhang, B Ding…	Transcriptional and post-transcriptional regulation of CARMN and its anti-tumor function in cervical cancer through autophagic flux blockade and MAPK …	2024	… & Clinical Cancer …	Springer	https://link.springer.com/article/10.1186/s13046-024-03229-y		12	2025-02-26 10:37:00	HTML	10.1186/s13046-024-03229-y							0	0	0	7	1	… HPV infection [7] to curb the incidence of CC. Growing evidence suggests that individual epigenetic … anti-TFAP2α and control IgG in HeLa cells by ChIP assay. m RIP assay revealed the …	https://link.springer.com/article/10.1186/s13046-024-03229-y	https://scholar.google.com/scholar?q=related:k_8UBs7jnTsJ:scholar.google.com/&scioq=intitle:cervical+intitle:cancer+%22hpv%22+%22histone+modification%22+%22epigenetic%22+%22cervical+cancer%22%7C%22cervix%22+%22chip%22%7C%22chromatin+immunoprecipitation%22%7C%22mass+spectrometry%22&hl=en&as_sdt=2007&as_ylo=2022&as_yhi=2025
irrelvant	9	B Wang, Z Mao, J Ye, X Jiao, T Zhang…	Glycolysis induced by METTL14 is essential for macrophage phagocytosis and phenotype in cervical cancer	2024	The Journal of …	journals.aai.org	https://journals.aai.org/jimmunol/article/212/4/723/266608	https://scholar.google.com/scholar?cites=3011995011659731395&as_sdt=2005&sciodt=2007&hl=en	13	2025-02-26 10:37:00	HTML								9	9	2	6	1	… into the machine for liquid chromatography–tandem mass spectrometry analysis. … of cervical cancer revealed that epigenetic alterations, including DNA methylation, histone modification, …	https://journals.aai.org/jimmunol/article/212/4/723/266608	https://scholar.google.com/scholar?q=related:wxE6P4HBzCkJ:scholar.google.com/&scioq=intitle:cervical+intitle:cancer+%22hpv%22+%22histone+modification%22+%22epigenetic%22+%22cervical+cancer%22%7C%22cervix%22+%22chip%22%7C%22chromatin+immunoprecipitation%22%7C%22mass+spectrometry%22&hl=en&as_sdt=2007&as_ylo=2022&as_yhi=2025
book	0	Z Dlamini	Strategies for Overcoming Chemotherapy Resistance in Cervical Cancer: From Molecular Insights to Precision Solutions	2024		books.google.com	https://books.google.com/books?hl=en&lr=&id=kV3gEAAAQBAJ&oi=fnd&pg=PP1&dq=cervical+cancer+%22hpv%22+%22histone+modification%22+%22epigenetic%22+%22cervical+cancer%22%7C%22cervix%22+%22chip%22%7C%22chromatin+immunoprecipitation%22%7C%22mass+spectrometry%22&ots=QTbb8QRaxx&sig=zGyqyfCUsP_2YFIYD1mPpq3WdCY		14	2025-02-26 10:37:00	BOOK								0	0	0	1	1	… , including HIV and high-risk HPV infection, and explores the complex … epigenetic modifications, ie, CpG methylation. Such genetic expression in DNA methylation, histone modification, …		https://scholar.google.com/scholar?q=related:Ipe30E1_XwAJ:scholar.google.com/&scioq=intitle:cervical+intitle:cancer+%22hpv%22+%22histone+modification%22+%22epigenetic%22+%22cervical+cancer%22%7C%22cervix%22+%22chip%22%7C%22chromatin+immunoprecipitation%22%7C%22mass+spectrometry%22&hl=en&as_sdt=2007&as_ylo=2022&as_yhi=2025
irrelvant	8	L Liu, L Li, W Zu, J Jing, G Liu, T Sun…	PIWI-interacting RNA-17458 is oncogenic and a potential therapeutic target in cervical cancer	2023	Journal of Cancer	pmc.ncbi.nlm.nih.gov	https://pmc.ncbi.nlm.nih.gov/articles/PMC10266240/	https://scholar.google.com/scholar?cites=17965867703274336567&as_sdt=2005&sciodt=2007&hl=en	15	2025-02-26 10:37:00	HTML								8	4	1	7	2	… Epigenetic regulation of mRNA performs an important role in the occurrence and development of cancer … Histone modification is the process of methylation, acetylation, phosphorylation …	https://pmc.ncbi.nlm.nih.gov/articles/PMC10266240/	https://scholar.google.com/scholar?q=related:N3FUJ32VU_kJ:scholar.google.com/&scioq=intitle:cervical+intitle:cancer+%22hpv%22+%22histone+modification%22+%22epigenetic%22+%22cervical+cancer%22%7C%22cervix%22+%22chip%22%7C%22chromatin+immunoprecipitation%22%7C%22mass+spectrometry%22&hl=en&as_sdt=2007&as_ylo=2022&as_yhi=2025
