# Supplementary material for: Epigenetic Biomarkers for Cervical Cancer Progression: A Scoping Review
Source: Int J Mol Sci. 2025 Sep 26;26(19):9423. doi: 10.3390/ijms26199423 (PMC12525127; doi:10.3390/ijms26199423)
Supplement: Supplementary file 1 [file ijms-26-09423-s001.zip › Supplementary Table s3.xlsx]

## Sheet: Supplementary Table s3
Supplementary Table S3. Publish or Perish output with Google Scholar results for non-coding RNA and cervical cancer
Keep or discard reason	Cites	Authors	Title	Year	Source	Publisher	ArticleURL	CitesURL	GSRank	QueryDate	Type	DOI	ISSN	CitationURL	Volume	Issue	StartPage	EndPage	ECC	CitesPerYear	CitesPerAuthor	AuthorCount	Age	Abstract	FullTextURL	RelatedURL
review	6	A Basera, R Hull, D Demetriou, DO Bates, ...	Competing endogenous RNA (ceRNA) networks and splicing switches in cervical cancer: HPV oncogenesis, clinical significance and therapeutic opportunities	2022	Microorganisms	mdpi.com	https://www.mdpi.com/2076-2607/10/9/1852	https://scholar.google.com/scholar?cites=13663312625260704538&as_sdt=2005&sciodt=2007&hl=en	1	2023-08-10 15:29:00									6	6	1	5	1	… Constant genetic and epigenetic changes in HPV-infected cells allow for … that PRMT5 may be a possible biomarker for numerous cancers, including cervical cancer [121]. PRMT …	https://www.mdpi.com/2076-2607/10/9/1852/pdf	https://scholar.google.com/scholar?q=related:GjPG-3DWnb0J:scholar.google.com/&scioq=intitle:%22cervical+cancer%22+intitle:%22rna%22+%22hpv%22+%22biomarker%22+%22rna%22+%22epigenetic%22+%22cervical+cancer%22%7C%22cervix%22&hl=en&as_sdt=2007
review	54	J He, B Huang, K Zhang, M Liu, T Xu	Long non-coding RNA in cervical cancer: From biology to therapeutic opportunity	2020	Biomedicine &Pharmacotherapy	Elsevier	https://www.sciencedirect.com/science/article/pii/S0753332220304017	https://scholar.google.com/scholar?cites=6098760065244781935&as_sdt=2005&sciodt=2007&hl=en	2	2023-08-10 15:29:00	HTML								54	18	11	5	3	… indicates that HPV infection is a precondition for cervical cancer, … individual genetic variations and epigenetic modifications. … is an accurate diagnostic biomarker for cervical cancer [122]. …	https://www.sciencedirect.com/science/article/pii/S0753332220304017	https://scholar.google.com/scholar?q=related:b91Ae_clo1QJ:scholar.google.com/&scioq=intitle:%22cervical+cancer%22+intitle:%22rna%22+%22hpv%22+%22biomarker%22+%22rna%22+%22epigenetic%22+%22cervical+cancer%22%7C%22cervix%22&hl=en&as_sdt=2007
keep	69	JP Yang, XJ Yang, L Xiao, ...	Long noncoding RNA PVT1 as a novel serum biomarker for detection of cervical cancer.	2016	European Review for …	europeanreview.org	https://www.europeanreview.org/wp/wp-content/uploads/3980-3986-Long-noncoding-RNA-PVT1-as-a-novel-serum-biomarker-for-detection-of-cervical-cancer.pdf	https://scholar.google.com/scholar?cites=4502234965268716705&as_sdt=2005&sciodt=2007&hl=en	3	2023-08-10 15:29:00	PDF								69	9.86	17	4	7	… All the HC subjects enrolled in this study were agematched women with normal cervix … munohistochemical detection of P16 and HPV L1 capsid protein on cell block sections from …	https://www.europeanreview.org/wp/wp-content/uploads/3980-3986-Long-noncoding-RNA-PVT1-as-a-novel-serum-biomarker-for-detection-of-cervical-cancer.pdf	https://scholar.google.com/scholar?q=related:oVwv2Ngmez4J:scholar.google.com/&scioq=intitle:%22cervical+cancer%22+intitle:%22rna%22+%22hpv%22+%22biomarker%22+%22rna%22+%22epigenetic%22+%22cervical+cancer%22%7C%22cervix%22&hl=en&as_sdt=2007
keep	100	J Zhang, Z Lin, Y Gao, T Yao	Downregulation of long noncoding RNA MEG3 is associated with poor prognosis and promoter hypermethylation in cervical cancer	2017	Journal of experimental & …	jeccr.biomedcentral.com	https://jeccr.biomedcentral.com/articles/10.1186/s13046-016-0472-2	https://scholar.google.com/scholar?cites=7005782177364623223&as_sdt=2005&sciodt=2007&hl=en	5	2023-08-10 15:29:00	HTML	10.1186/s13046-016-0472-2							100	16.67	25	4	6	… epigenetic regulation of MEG3 expression in cervical cancer … MEG3 could serve as a biomarker for lymph node metastasis, … factor for cervical cancer, but also for HR-HPV infection and …	https://jeccr.biomedcentral.com/articles/10.1186/s13046-016-0472-2	https://scholar.google.com/scholar?q=related:d7-Up8WJOWEJ:scholar.google.com/&scioq=intitle:%22cervical+cancer%22+intitle:%22rna%22+%22hpv%22+%22biomarker%22+%22rna%22+%22epigenetic%22+%22cervical+cancer%22%7C%22cervix%22&hl=en&as_sdt=2007
keep	59	JA Barr, KE Hayes, T Brownmiller, AD Harold, ...	Long non-coding RNA FAM83H-AS1 is regulated by human papillomavirus 16 E6 independently of p53 in cervical cancer cells	2019	Scientific reports	nature.com	https://www.nature.com/articles/s41598-019-40094-8	https://scholar.google.com/scholar?cites=1482300667137675414&as_sdt=2005&sciodt=2007&hl=en	6	2023-08-10 15:29:00	HTML								59	14.75	12	5	4	… affected by HPV infection, we expressed the high-risk HPV-… interacting with critical epigenetic regulators and enhancing … between normal cervix and cervical cancer samples obtained …	https://www.nature.com/articles/s41598-019-40094-8	https://scholar.google.com/scholar?q=related:ltAQa5owkhQJ:scholar.google.com/&scioq=intitle:%22cervical+cancer%22+intitle:%22rna%22+%22hpv%22+%22biomarker%22+%22rna%22+%22epigenetic%22+%22cervical+cancer%22%7C%22cervix%22&hl=en&as_sdt=2007
thesis	43	T Iempridee	Long non-coding RNA H19 enhances cell proliferation and anchorage-independent growth of cervical cancer cell lines	2017	Experimental Biology and Medicine	journals.sagepub.com	https://journals.sagepub.com/doi/abs/10.1177/1535370216670542	https://scholar.google.com/scholar?cites=6081455495955915280&as_sdt=2005&sciodt=2007&hl=en	7	2023-08-10 15:29:00		10.1177/1535370216670542							43	7.17	43	1	6	… HPV) vaccines has lowered the incidence of cervical cancer; yet, vaccines can only prevent infection by certain HPV … H19 RNA as a cervical cancer biomarker from clinical samples. …	https://journals.sagepub.com/doi/full/10.1177/1535370216670542	https://scholar.google.com/scholar?q=related:EKLMeY2rZVQJ:scholar.google.com/&scioq=intitle:%22cervical+cancer%22+intitle:%22rna%22+%22hpv%22+%22biomarker%22+%22rna%22+%22epigenetic%22+%22cervical+cancer%22%7C%22cervix%22&hl=en&as_sdt=2007
review	46	A Cerasuolo, L Buonaguro, FM Buonaguro, ...	The role of RNA splicing factors in cancer: regulation of viral and human gene expression in human papillomavirus-related cervical cancer	2020	Frontiers in cell and …	frontiersin.org	https://www.frontiersin.org/articles/10.3389/fcell.2020.00474/full	https://scholar.google.com/scholar?cites=17996715972445100333&as_sdt=2005&sciodt=2007&hl=en	8	2023-08-10 15:29:00	HTML	10.3389/fcell.2020.00474							46	15.33	12	4	3	… Most HPV infections of the cervix are successfully cleared by the host … cervical cancer as well as other HPV-related tumors by affecting both cell oncogenic pathways as well as HPV life …	https://www.frontiersin.org/articles/10.3389/fcell.2020.00474/full	https://scholar.google.com/scholar?q=related:LVkwhdMtwfkJ:scholar.google.com/&scioq=intitle:%22cervical+cancer%22+intitle:%22rna%22+%22hpv%22+%22biomarker%22+%22rna%22+%22epigenetic%22+%22cervical+cancer%22%7C%22cervix%22&hl=en&as_sdt=2007
book	30	YH Zhou, YH Cui, T Wang, Y Luo	Long non-coding RNA HOTAIR in cervical cancer: Molecular marker, mechanistic insight, and therapeutic target	2020	Advances in clinical chemistry	Elsevier	https://www.sciencedirect.com/science/article/pii/S0065242319301064	https://scholar.google.com/scholar?cites=18243350840504821804&as_sdt=2005&sciodt=2007&hl=en	9	2023-08-10 15:29:00									30	10	8	4	3	… Persistent infection with high-risk human papillomavirus (HPV) is a major cause for the … enormous potential to serve as a novel biomarker for the early diagnosis of cervical cancer. …		https://scholar.google.com/scholar?q=related:LCgdme5mLf0J:scholar.google.com/&scioq=intitle:%22cervical+cancer%22+intitle:%22rna%22+%22hpv%22+%22biomarker%22+%22rna%22+%22epigenetic%22+%22cervical+cancer%22%7C%22cervix%22&hl=en&as_sdt=2007
irrelevant	18	S Banerjee, D Karunagaran	An integrated approach for mining precise RNA-based cervical cancer staging biomarkers	2019	Gene	Elsevier	https://www.sciencedirect.com/science/article/pii/S0378111919306110	https://scholar.google.com/scholar?cites=8532827529254384505&as_sdt=2005&sciodt=2007&hl=en	10	2023-08-10 15:29:00	HTML								18	4.5	9	2	4	… sapiens), ID type (Gene official symbol) and tissue origin (Cervix) were provided besides … be correlated with HPV infection in CC (Weidhaas et al., 2009). Another biomarker found in this …	https://www.sciencedirect.com/science/article/pii/S0378111919306110	https://scholar.google.com/scholar?q=related:ebPh0m2xanYJ:scholar.google.com/&scioq=intitle:%22cervical+cancer%22+intitle:%22rna%22+%22hpv%22+%22biomarker%22+%22rna%22+%22epigenetic%22+%22cervical+cancer%22%7C%22cervix%22&hl=en&as_sdt=2007
keep	4	X Zhang, S Yang, W Chen, X Dong, R Zhang, H Ye, ...	Circular RNA circYPEL2: A novel biomarker in cervical cancer	2021	Genes	mdpi.com	https://www.mdpi.com/2073-4425/13/1/38	https://scholar.google.com/scholar?cites=16343716448532956849&as_sdt=2005&sciodt=2007&hl=en	11	2023-08-10 15:29:00	HTML								4	2	1	7	2	… Through high-throughput sequencing in CC and normal cervix … a potential biomarker for clinical research of cervical cancer. … characteristics, among which HPV 16 and HPV 18 are the …	https://www.mdpi.com/2073-4425/13/1/38	https://scholar.google.com/scholar?q=related:sQaEaISL0OIJ:scholar.google.com/&scioq=intitle:%22cervical+cancer%22+intitle:%22rna%22+%22hpv%22+%22biomarker%22+%22rna%22+%22epigenetic%22+%22cervical+cancer%22%7C%22cervix%22&hl=en&as_sdt=2007
keep	2	XL Hu, XT Huang, JN Zhang, J Liu, LJ Wen, ...	Long noncoding RNA MIR210HG is induced by hypoxia-inducible factor 1α and promotes cervical cancer progression	2022	American Journal of …	ncbi.nlm.nih.gov	https://www.ncbi.nlm.nih.gov/pmc/articles/PMC9251695/	https://scholar.google.com/scholar?cites=14130023562434375673&as_sdt=2005&sciodt=2007&hl=en	12	2023-08-10 15:29:00	HTML								2	2	0	6	1	… expressed in CC and may be used as a potential biomarker. … of MIR210HG could be induced by HPV 16 E6 or E7, we … engages the transcriptional and epigenetic machinery to regulate …	https://www.ncbi.nlm.nih.gov/pmc/articles/PMC9251695/	https://scholar.google.com/scholar?q=related:-e_M4pDtF8QJ:scholar.google.com/&scioq=intitle:%22cervical+cancer%22+intitle:%22rna%22+%22hpv%22+%22biomarker%22+%22rna%22+%22epigenetic%22+%22cervical+cancer%22%7C%22cervix%22&hl=en&as_sdt=2007
retracted article	89	JJ Zhang, DD Wang, CX Du, Y Wang	Long noncoding RNA ANRIL promotes cervical cancer development by acting as a sponge of miR-186	2018	Oncology research	ncbi.nlm.nih.gov	https://www.ncbi.nlm.nih.gov/pmc/articles/PMC7844636/	https://scholar.google.com/scholar?cites=15214585376819051057&as_sdt=2005&sciodt=2007&hl=en	13	2023-08-10 15:29:00	HTML								89	17.8	22	4	5	… Accompanied by HPV infection, cervical cancer is the third … lncRNA is a type of epigenetic modulation that refers to … cervical cancer patients’ serum, acting as a novel biomarker …	https://www.ncbi.nlm.nih.gov/pmc/articles/PMC7844636/	https://scholar.google.com/scholar?q=related:MfomNsoQJdMJ:scholar.google.com/&scioq=intitle:%22cervical+cancer%22+intitle:%22rna%22+%22hpv%22+%22biomarker%22+%22rna%22+%22epigenetic%22+%22cervical+cancer%22%7C%22cervix%22&hl=en&as_sdt=2007
keep	107	M Yang, X Zhai, B Xia, Y Wang, G Lou	Long noncoding RNA CCHE1 promotes cervical cancer cell proliferation via upregulating PCNA	2015	Tumor Biology	Springer	https://link.springer.com/article/10.1007/s13277-015-3465-4	https://scholar.google.com/scholar?cites=7649703480638527286&as_sdt=2005&sciodt=2007&hl=en	15	2023-08-10 15:29:00	HTML	10.1007/s13277-015-3465-4							107	13.38	21	5	8	… biomarker and therapeutic target in human cervical cancer. … long noncoding RNA CCHE1 in cervical cancer tissues and their … We also identified the function of CCHE1 in cervical cancer …	https://link.springer.com/article/10.1007/s13277-015-3465-4	https://scholar.google.com/scholar?q=related:NleHKMk0KWoJ:scholar.google.com/&scioq=intitle:%22cervical+cancer%22+intitle:%22rna%22+%22hpv%22+%22biomarker%22+%22rna%22+%22epigenetic%22+%22cervical+cancer%22%7C%22cervix%22&hl=en&as_sdt=2007
keep	18	H Zhang, C Liu, T Yan, J Wang, W Liang	Long noncoding RNA BDNF-AS is downregulated in cervical cancer and has anti-cancer functions by negatively associating with BDNF	2018	Archives of biochemistry and …	Elsevier	https://www.sciencedirect.com/science/article/pii/S0003986118300924	https://scholar.google.com/scholar?cites=16348558822427819548&as_sdt=2005&sciodt=2007&hl=en	16	2023-08-10 15:29:00	HTML								18	3.6	4	5	5	… In this study, a non-cancerous cervical epithelial HPV-16 E6/… cervix) and adjacent epithelial tissues of non-cancer cervix (*… that BDNF may have epigenetic function in regulating CC …	https://www.sciencedirect.com/science/article/pii/S0003986118300924	https://scholar.google.com/scholar?q=related:HH5jcKG_4eIJ:scholar.google.com/&scioq=intitle:%22cervical+cancer%22+intitle:%22rna%22+%22hpv%22+%22biomarker%22+%22rna%22+%22epigenetic%22+%22cervical+cancer%22%7C%22cervix%22&hl=en&as_sdt=2007
retracted article	6	M Li, J Wang, H Ma, L Gao, K Zhao, ...	Extracellular vesicles long non-coding rna agap2-as1 contributes to cervical cancer cell proliferation through regulating the mir-3064-5p/sirt1 axis	2021	Frontiers in …	ncbi.nlm.nih.gov	https://www.ncbi.nlm.nih.gov/pmc/articles/PMC8593909/	https://scholar.google.com/scholar?cites=11219637328019837239&as_sdt=2005&sciodt=2007&hl=en	17	2023-08-10 15:29:00	HTML								6	3	1	6	2	… of HPV is a primary manner for prevention of cervical cancer, … manners, including epigenetic regulation, transcriptional and … functions as a prognostic biomarker of cervical cancer (20). …	https://www.ncbi.nlm.nih.gov/pmc/articles/PMC8593909/	https://scholar.google.com/scholar?q=related:N9FVpbQotJsJ:scholar.google.com/&scioq=intitle:%22cervical+cancer%22+intitle:%22rna%22+%22hpv%22+%22biomarker%22+%22rna%22+%22epigenetic%22+%22cervical+cancer%22%7C%22cervix%22&hl=en&as_sdt=2007
retracted article	13	W Chen, L Xiong, L Yang, L Yang, L Li, ...	Long non-coding RNA LINC01783 promotes the progression of cervical cancer by sponging miR-199b-5p to mediate GBP1 expression	2020	Cancer Management …	ncbi.nlm.nih.gov	https://www.ncbi.nlm.nih.gov/pmc/articles/PMC6972596/	https://scholar.google.com/scholar?cites=3963701182942633135&as_sdt=2005&sciodt=2007&hl=en	18	2023-08-10 15:29:00	HTML								13	4.33	2	6	3	… a high-risk strain of HPV, mainly including HPV 16 and HPV 18. It … This study was designed to elaborate the epigenetic … miRNA may act as a diagnostic biomarker and a tool to inhibit the …	https://www.ncbi.nlm.nih.gov/pmc/articles/PMC6972596/	https://scholar.google.com/scholar?q=related:r1wXrTnlATcJ:scholar.google.com/&scioq=intitle:%22cervical+cancer%22+intitle:%22rna%22+%22hpv%22+%22biomarker%22+%22rna%22+%22epigenetic%22+%22cervical+cancer%22%7C%22cervix%22&hl=en&as_sdt=2007
keep	18	L Meng, X Jia, W Yu, C Wang, J Chen, F Liu	Circular RNA UBAP2 contributes to tumor growth and metastasis of cervical cancer via modulating miR-361-3p/SOX4 axis	2020	Cancer Cell International	Springer	https://link.springer.com/article/10.1186/s12935-020-01436-z	https://scholar.google.com/scholar?cites=1089453416236252672&as_sdt=2005&sciodt=2007&hl=en	19	2023-08-10 15:29:00	HTML	10.1186/s12935-020-01436-z							18	6	3	6	3	… female malignancy worldwide, cervical cancer (CC) has … risk type human papillomavirus (HPV), such as HPV 16 and 18, … may be a potential prognosis biomarker and participate in the …	https://link.springer.com/article/10.1186/s12935-020-01436-z	https://scholar.google.com/scholar?q=related:AP4YIhyEHg8J:scholar.google.com/&scioq=intitle:%22cervical+cancer%22+intitle:%22rna%22+%22hpv%22+%22biomarker%22+%22rna%22+%22epigenetic%22+%22cervical+cancer%22%7C%22cervix%22&hl=en&as_sdt=2007
no access	37	Y Meng, Q Li, L Li, R Ma	The long non-coding RNA CRNDE promotes cervical cancer cell growth and metastasis	2017	Biological chemistry	degruyter.com	https://www.degruyter.com/document/doi/10.1515/hsz-2017-0199/html	https://scholar.google.com/scholar?cites=8571290829956994848&as_sdt=2005&sciodt=2007&hl=en	20	2023-08-10 15:29:00		10.1515/hsz-2017-0199							37	6.17	9	4	6	… CRNDE on cervical cancer cell growth and metastasis. Fifty pairs of cervical cancer tissues … Expression levels of CRNDE in cervical cancer cells and normal cells were detected by qRT…		https://scholar.google.com/scholar?q=related:IFcm4phX83YJ:scholar.google.com/&scioq=intitle:%22cervical+cancer%22+intitle:%22rna%22+%22hpv%22+%22biomarker%22+%22rna%22+%22epigenetic%22+%22cervical+cancer%22%7C%22cervix%22&hl=en&as_sdt=2007
keep	19	X Chen, J Qu	Long non-coding RNA MEG3 suppresses survival, migration, and invasion of cervical cancer	2018	OncoTargets and therapy	Taylor &Francis	https://www.tandfonline.com/doi/full/10.2147/OTT.S167053	https://scholar.google.com/scholar?cites=11421103362973854102&as_sdt=2005&sciodt=2007&hl=en	21	2023-08-10 15:29:00	HTML	10.2147/OTT.S167053							19	3.8	10	2	5	… However, existing CC screening toward HPV has not … that MEG3 expression is controlled by epigenetic regulation, that is, … biomarker for cervical cancerSci Rep201771627128740189 …	https://www.tandfonline.com/doi/full/10.2147/OTT.S167053	https://scholar.google.com/scholar?q=related:lmkTPf_of54J:scholar.google.com/&scioq=intitle:%22cervical+cancer%22+intitle:%22rna%22+%22hpv%22+%22biomarker%22+%22rna%22+%22epigenetic%22+%22cervical+cancer%22%7C%22cervix%22&hl=en&as_sdt=2007
irrelevant	4	Z Huang, F Li, Q Li	Expression profile of RNA binding protein in cervical cancer using bioinformatics approach	2021	Cancer Cell International	cancerci.biomedcentral.com	https://cancerci.biomedcentral.com/articles/10.1186/s12935-021-02319-7	https://scholar.google.com/scholar?cites=3548714827311088109&as_sdt=2005&sciodt=2007&hl=en	22	2023-08-10 15:29:00	HTML	10.1186/s12935-021-02319-7							4	2	1	3	2	… (HPV), although the occurrence of cervical cancer cannot be … 13 normal cervix samples and 306 cervical cancer samples. … potential role as prognosis biomarker in cervical cancer [37]. …	https://cancerci.biomedcentral.com/articles/10.1186/s12935-021-02319-7	https://scholar.google.com/scholar?q=related:7QEKY1WRPzEJ:scholar.google.com/&scioq=intitle:%22cervical+cancer%22+intitle:%22rna%22+%22hpv%22+%22biomarker%22+%22rna%22+%22epigenetic%22+%22cervical+cancer%22%7C%22cervix%22&hl=en&as_sdt=2007
keep	8	Y Chen, Y Gu, Y Gu, J Wu	Long noncoding RNA LINC00899/miR-944/ESR1 axis regulates cervical cancer cell proliferation, migration, and invasion	2021	Journal of Interferon &Cytokine …	liebertpub.com	https://www.liebertpub.com/doi/abs/10.1089/jir.2021.0023	https://scholar.google.com/scholar?cites=9118725854431428807&as_sdt=2005&sciodt=2007&hl=en	23	2023-08-10 15:29:00		10.1089/jir.2021.0023							8	4	2	4	2	… taken, such as HPV screening and preventive HPV vaccines, … noncoding RNA (lncRNA) is a family of noncoding RNA with … transcription, translation, and epigenetic regulation, and plays …	https://www.liebertpub.com/doi/pdf/10.1089/jir.2021.0023	https://scholar.google.com/scholar?q=related:x0CO_dk4jH4J:scholar.google.com/&scioq=intitle:%22cervical+cancer%22+intitle:%22rna%22+%22hpv%22+%22biomarker%22+%22rna%22+%22epigenetic%22+%22cervical+cancer%22%7C%22cervix%22&hl=en&as_sdt=2007
keep	17	Q Xie, Z Li, X Luo, D Wang, Y Zhou, J Zhao, ...	piRNA-14633 promotes cervical cancer cell malignancy in a METTL14-dependent m6A RNA methylation manner	2022	Journal of Translational …	Springer	https://link.springer.com/article/10.1186/s12967-022-03257-2	https://scholar.google.com/scholar?cites=15193753921269615645&as_sdt=2005&sciodt=2007&hl=en	24	2023-08-10 15:29:00	HTML	10.1186/s12967-022-03257-2							17	17	2	7	1	… human papillomavirus (HPV) … RNA, one of the most prevalent internal epigenetic regulations, has been involved in physiological and pathological processes of CC [18,19,20]. m6A RNA …	https://link.springer.com/article/10.1186/s12967-022-03257-2	https://scholar.google.com/scholar?q=related:HUz5AbEO29IJ:scholar.google.com/&scioq=intitle:%22cervical+cancer%22+intitle:%22rna%22+%22hpv%22+%22biomarker%22+%22rna%22+%22epigenetic%22+%22cervical+cancer%22%7C%22cervix%22&hl=en&as_sdt=2007
keep	0	X Cheng, C Shen, Z Liao	… of Circular RNA–Mitochondrial tRNA Translation Optimization 1 Assists the Diagnosis of High-Risk Human Papillomavirus Infection in Cervical Cancer	2022	Journal of Lower Genital Tract Disease	ncbi.nlm.nih.gov	https://www.ncbi.nlm.nih.gov/pmc/articles/PMC9245530/		25	2023-08-10 15:29:00	HTML								0	0	0	3	1	… -HPV) infection is a paramount determinant in cervical cancer (… infection in the cervix increases the peril of developing CC. … can be used as a biomarker to guide the early diagnosis and …	https://www.ncbi.nlm.nih.gov/pmc/articles/PMC9245530/	https://scholar.google.com/scholar?q=related:95jCroQDU0AJ:scholar.google.com/&scioq=intitle:%22cervical+cancer%22+intitle:%22rna%22+%22hpv%22+%22biomarker%22+%22rna%22+%22epigenetic%22+%22cervical+cancer%22%7C%22cervix%22&hl=en&as_sdt=2007
irrelevant	171	PE Castle, J Dockter, C Giachetti, FAR Garcia, ...	A cross-sectional study of a prototype carcinogenic human papillomavirus E6/E7 messenger RNA assay for detection of cervical precancer and cancer	2007	Clinical cancer …	AACR	https://aacrjournals.org/clincancerres/article-abstract/13/9/2599/195776	https://scholar.google.com/scholar?cites=7799570904297890147&as_sdt=2005&sciodt=2007&hl=en	26	2023-08-10 15:29:00									171	10.69	34	5	16	… HPV E6/E7 mRNA is a potentially useful biomarker for … carcinogenic HPV types cause virtually all cervical cancer and … occurs as the result of genetic and epigenetic changes, E6 and E7 …	https://aacrjournals.org/clincancerres/article/13/9/2599/195776	https://scholar.google.com/scholar?q=related:Y-El32mkPWwJ:scholar.google.com/&scioq=intitle:%22cervical+cancer%22+intitle:%22rna%22+%22hpv%22+%22biomarker%22+%22rna%22+%22epigenetic%22+%22cervical+cancer%22%7C%22cervix%22&hl=en&as_sdt=2007
keep	3	G Zhong, X Fang, Q Xie, Y Wang, Z Lin, ...	Long non‑coding RNA AK001903 regulates tumor progression in cervical cancer	2021	Oncology …	spandidos-publications.com	https://www.spandidos-publications.com/10.3892/ol.2020.12338	https://scholar.google.com/scholar?cites=11582490492467349579&as_sdt=2005&sciodt=2007&hl=en	27	2023-08-10 15:29:00	HTML	10.3892/ol.2020.12338							3	1.5	1	6	2	… -risk HPV and the promotion of the cervical cancer vaccine, … RNA which modulates gene expression through epigenetic … whether the tumor was confined to the cervix (Table IV). These …	https://www.spandidos-publications.com/10.3892/ol.2020.12338	https://scholar.google.com/scholar?q=related:SwjbebxFvaAJ:scholar.google.com/&scioq=intitle:%22cervical+cancer%22+intitle:%22rna%22+%22hpv%22+%22biomarker%22+%22rna%22+%22epigenetic%22+%22cervical+cancer%22%7C%22cervix%22&hl=en&as_sdt=2007
keep	42	JJ Zhang, LP Fan	Long non-coding RNA CRNDE enhances cervical cancer progression by suppressing PUMA expression	2019	Biomedicine &Pharmacotherapy	Elsevier	https://www.sciencedirect.com/science/article/pii/S0753332218385305	https://scholar.google.com/scholar?cites=17069630436786102622&as_sdt=2005&sciodt=2007&hl=en	28	2023-08-10 15:29:00	HTML								42	10.5	21	2	4	… cervical cancer. Our results indicated that CRNDE expression was increased in cervical cancer tissues and several cervical cancer … markedly reduced cervical cancer cell proliferation, …	https://www.sciencedirect.com/science/article/pii/S0753332218385305	https://scholar.google.com/scholar?q=related:XuHUh3GC4-wJ:scholar.google.com/&scioq=intitle:%22cervical+cancer%22+intitle:%22rna%22+%22hpv%22+%22biomarker%22+%22rna%22+%22epigenetic%22+%22cervical+cancer%22%7C%22cervix%22&hl=en&as_sdt=2007
keep	12	C Wang, H Zou, H Yang, L Wang, ...	Long non‑coding RNA plasmacytoma variant translocation 1 gene promotes the development of cervical cancer via the NF‑κB pathway	2019	Molecular …	spandidos-publications.com	https://www.spandidos-publications.com/mmr/20/3/2433	https://scholar.google.com/scholar?cites=9383817909570514190&as_sdt=2005&sciodt=2007&hl=en	29	2023-08-10 15:29:00	HTML								12	3	2	5	4	… However, high-risk HPV infection alone is not enough to … transcriptional, post-transcriptional and epigenetic levels (23–25). … reported to be a biomarker of tumorigenesis and associated …	https://www.spandidos-publications.com/mmr/20/3/2433	https://scholar.google.com/scholar?q=related:Di3m0KsEOoIJ:scholar.google.com/&scioq=intitle:%22cervical+cancer%22+intitle:%22rna%22+%22hpv%22+%22biomarker%22+%22rna%22+%22epigenetic%22+%22cervical+cancer%22%7C%22cervix%22&hl=en&as_sdt=2007
keep	29	Y Zhang, D Wang, D Wu, D Zhang, ...	… Noncoding RNA KCNMB2-AS1 Stabilized by N6-Methyladenosine Modification Promotes Cervical Cancer Growth Through Acting as a Competing Endogenous RNA	2020	Cell …	journals.sagepub.com	https://journals.sagepub.com/doi/abs/10.1177/0963689720964382	https://scholar.google.com/scholar?cites=5191978412552366170&as_sdt=2005&sciodt=2007&hl=en	30	2023-08-10 15:29:00		10.1177/0963689720964382							29	9.67	6	5	3	Long noncoding RNA (lncRNA) is emerging as an essential regulator in the development and progression of cancer, including cervical cancer (CC). In this study, we found a CC-related …	https://journals.sagepub.com/doi/full/10.1177/0963689720964382	https://scholar.google.com/scholar?q=related:WiiuoducDUgJ:scholar.google.com/&scioq=intitle:%22cervical+cancer%22+intitle:%22rna%22+%22hpv%22+%22biomarker%22+%22rna%22+%22epigenetic%22+%22cervical+cancer%22%7C%22cervix%22&hl=en&as_sdt=2007
irrelevant	38	W Chen, W He, H Cai, B Hu, C Zheng, X Ke, L Xie, ...	A-to-I RNA editing of BLCAP lost the inhibition to STAT3 activation in cervical cancer	2017	Oncotarget	ncbi.nlm.nih.gov	https://www.ncbi.nlm.nih.gov/pmc/articles/PMC5503622/	https://scholar.google.com/scholar?cites=3857400734137627500&as_sdt=2005&sciodt=2007&hl=en	31	2023-08-10 15:29:00	HTML								38	6.33	5	8	6	… Although high-risk human papillomavirus (HPV) is well … , the multiple processes of genetic and epigenetic alterations … it might be of value as a biomarker and providing a new perspective …	https://www.ncbi.nlm.nih.gov/pmc/articles/PMC5503622/	https://scholar.google.com/scholar?q=related:bLOawoc9iDUJ:scholar.google.com/&scioq=intitle:%22cervical+cancer%22+intitle:%22rna%22+%22hpv%22+%22biomarker%22+%22rna%22+%22epigenetic%22+%22cervical+cancer%22%7C%22cervix%22&hl=en&as_sdt=2007
keep	16	TF Song, AL Xu, XH Chen, JY Gao, ...	Circular RNA circRNA_101996 promoted cervical cancer development by regulating miR‐1236‐3p/TRIM37 axis	2021	… Kaohsiung Journal of …	Wiley Online Library	https://onlinelibrary.wiley.com/doi/abs/10.1002/kjm2.12378	https://scholar.google.com/scholar?cites=2738248774167499415&as_sdt=2005&sciodt=2007&hl=en	32	2023-08-10 15:29:00		10.1002/kjm2.12378							16	8	3	5	2	… (HPV) vaccine, the fatality rate of cervical cancer still ranks the … microRNAs (miRNAs) are epigenetic regulators that play … be a new diagnostic and prognostic biomarker. Besides, the …	https://onlinelibrary.wiley.com/doi/pdf/10.1002/kjm2.12378	https://scholar.google.com/scholar?q=related:lxLnksA2ACYJ:scholar.google.com/&scioq=intitle:%22cervical+cancer%22+intitle:%22rna%22+%22hpv%22+%22biomarker%22+%22rna%22+%22epigenetic%22+%22cervical+cancer%22%7C%22cervix%22&hl=en&as_sdt=2007
keep	3	S Hou, X Zhang, J Yang	Long non-coding RNA ABHD11-AS1 facilitates the progression of cervical cancer by competitively binding to miR-330–5p and upregulating MARK2	2022	Experimental Cell Research	Elsevier	https://www.sciencedirect.com/science/article/pii/S0014482721004857	https://scholar.google.com/scholar?cites=16601717754838062867&as_sdt=2005&sciodt=2007&hl=en	33	2023-08-10 15:29:00	HTML								3	3	1	3	1	… As the primary malignant tumor of the cervix, cervical cancer (CC) … Besides human papillomavirus (HPV) which is regarded as … by coordinating the epigenetic and translational …	https://www.sciencedirect.com/science/article/pii/S0014482721004857	https://scholar.google.com/scholar?q=related:ExdrnlYmZeYJ:scholar.google.com/&scioq=intitle:%22cervical+cancer%22+intitle:%22rna%22+%22hpv%22+%22biomarker%22+%22rna%22+%22epigenetic%22+%22cervical+cancer%22%7C%22cervix%22&hl=en&as_sdt=2007
keep	13	J Chen, J Zhu	Elevated expression levels of long non-coding RNA, Loc554202, are predictive of poor prognosis in cervical cancer	2017	The Tohoku Journal of Experimental Medicine	jstage.jst.go.jp	https://www.jstage.jst.go.jp/article/tjem/243/3/243_165/_article/-char/ja/	https://scholar.google.com/scholar?cites=6688325072547252094&as_sdt=2005&sciodt=2007&hl=en	34	2023-08-10 15:29:00									13	2.17	7	2	6	… is high in women infected with human papillomavirus (HPV), especially HPV 16 and 18, … is a potential biomarker for cervical cancer. We further divided 120 cervical cancer patients to a …	https://www.jstage.jst.go.jp/article/tjem/243/3/243_165/_pdf	https://scholar.google.com/scholar?q=related:foeEmze00VwJ:scholar.google.com/&scioq=intitle:%22cervical+cancer%22+intitle:%22rna%22+%22hpv%22+%22biomarker%22+%22rna%22+%22epigenetic%22+%22cervical+cancer%22%7C%22cervix%22&hl=en&as_sdt=2007
keep	18	H Xie, J Wang, B Wang	Circular RNA circ_0003221 promotes cervical cancer progression by regulating miR-758-3p/CPEB4 axis	2021	Cancer Management and Research	Taylor &Francis	https://www.tandfonline.com/doi/abs/10.2147/CMAR.S311242	https://scholar.google.com/scholar?cites=11882597139974740071&as_sdt=2005&sciodt=2007&hl=en	35	2023-08-10 15:29:00		10.2147/CMAR.S311242							18	9	6	3	2	… factor for the progression of cervical cancer, and … epigenetic factors are also the causes of cervical cancer. Citation5 High-risk HPV infection, such as HPV16/18, is easy to integrate HPV …	https://www.tandfonline.com/doi/full/10.2147/CMAR.S311242	https://scholar.google.com/scholar?q=related:Z1hEYSR356QJ:scholar.google.com/&scioq=intitle:%22cervical+cancer%22+intitle:%22rna%22+%22hpv%22+%22biomarker%22+%22rna%22+%22epigenetic%22+%22cervical+cancer%22%7C%22cervix%22&hl=en&as_sdt=2007
irrelevant	28	WJ Wu, Y Shen, J Sui, CY Li, ...	Integrated analysis of long non‑coding RNA competing interactions revealed potential biomarkers in cervical cancer: Based on a public database	2018	Molecular …	spandidos-publications.com	https://www.spandidos-publications.com/10.3892/mmr.2018.8846	https://scholar.google.com/scholar?cites=4855047526977717515&as_sdt=2005&sciodt=2007&hl=en	36	2023-08-10 15:29:00	HTML	10.3892/mmr.2018.8846							28	5.6	6	5	5	… , population aging genetic predisposition, HPV infection and the impact of hormones are the … 43) may therefore acted as potential molecular biomarker in other cancers, and may also be …	https://www.spandidos-publications.com/10.3892/mmr.2018.8846	https://scholar.google.com/scholar?q=related:C0UlrQCYYEMJ:scholar.google.com/&scioq=intitle:%22cervical+cancer%22+intitle:%22rna%22+%22hpv%22+%22biomarker%22+%22rna%22+%22epigenetic%22+%22cervical+cancer%22%7C%22cervix%22&hl=en&as_sdt=2007
irrelevant	0	S Wang, B Ding, S Wang, W Yan, Q Xia, D Meng, ...	Gene signature of m6A RNA regulators in diagnosis, prognosis, treatment, and immune microenvironment for cervical cancer	2022	Scientific Reports	nature.com	https://www.nature.com/articles/s41598-022-22211-2		37	2023-08-10 15:29:00	HTML								0	0	0	7	1	… Apart from the recognized factor of HPV infection, its … As a hot spot in epigenetic research in recent years, the … reports identifying RBM15 as an essential biomarker for CC prognostic. The …	https://www.nature.com/articles/s41598-022-22211-2	https://scholar.google.com/scholar?q=related:A5-tvG9qJS4J:scholar.google.com/&scioq=intitle:%22cervical+cancer%22+intitle:%22rna%22+%22hpv%22+%22biomarker%22+%22rna%22+%22epigenetic%22+%22cervical+cancer%22%7C%22cervix%22&hl=en&as_sdt=2007
irrelevant	11	P Chen, W Zhang, Y Chen, ...	… of aberrantly expressed long non‑coding RNAs, microRNAs, and mRNAs associated with the competitive endogenous RNA network in cervical cancer	2020	Molecular medicine …	spandidos-publications.com	https://www.spandidos-publications.com/10.3892/mmr.2020.11120	https://scholar.google.com/scholar?cites=9388841946865553827&as_sdt=2005&sciodt=2007&hl=en	38	2023-08-10 15:29:00	HTML	10.3892/mmr.2020.11120							11	3.67	3	4	3	… Carcinoma of the uterine cervix is a severe malignant … the well-studied human papillomavirus (HPV), many other factors … lncRNA is a potential diagnostic biomarker, contributing to our …	https://www.spandidos-publications.com/10.3892/mmr.2020.11120	https://scholar.google.com/scholar?q=related:o1E1pwHeS4IJ:scholar.google.com/&scioq=intitle:%22cervical+cancer%22+intitle:%22rna%22+%22hpv%22+%22biomarker%22+%22rna%22+%22epigenetic%22+%22cervical+cancer%22%7C%22cervix%22&hl=en&as_sdt=2007
thesis	0	JA Barr	Regulation of the long non-coding RNA FAM83H-AS1 by human papillomavirus in cervical cancer	2019		search.proquest.com	https://search.proquest.com/openview/128f43c41b83f12a087c081bbbfa3f38/1?pq-origsite=gscholar&cbl=51922&diss=y		39	2023-08-10 15:29:00	BOOK								0	0	0	1	4	… as a biomarker and/or therapeutic target not only in HPV-related … It is proposed by some that panels of epigenetic biomarkers (… alteration in cervical cancer compared to normal cervix. …	https://researchrepository.wvu.edu/cgi/viewcontent.cgi?article=4799&context=etd	https://scholar.google.com/scholar?q=related:jStKdVfk56wJ:scholar.google.com/&scioq=intitle:%22cervical+cancer%22+intitle:%22rna%22+%22hpv%22+%22biomarker%22+%22rna%22+%22epigenetic%22+%22cervical+cancer%22%7C%22cervix%22&hl=en&as_sdt=2007
keep	7	H Luo, J Zhang, Z He, S Wu	Long noncoding RNA WT1-AS inhibits the progression of cervical cancer by sponging miR-205	2021	Cancer Biotherapy & …	liebertpub.com	https://www.liebertpub.com/doi/abs/10.1089/cbr.2019.3279	https://scholar.google.com/scholar?cites=14959277198489518421&as_sdt=2005&sciodt=2007&hl=en	40	2023-08-10 15:29:00		10.1089/cbr.2019.3279							7	3.5	2	4	2	… papillomavirus (HPV) 2,3 ; genetic and epigenetic HPV has been … RNA (HOTAIR) worked as a master regulator, thereby promoting cancer metastasis 27 ; WT1, as a novel biomarker in …	https://www.liebertpub.com/doi/pdf/10.1089/cbr.2019.3279	https://scholar.google.com/scholar?q=related:VYGRuFoHms8J:scholar.google.com/&scioq=intitle:%22cervical+cancer%22+intitle:%22rna%22+%22hpv%22+%22biomarker%22+%22rna%22+%22epigenetic%22+%22cervical+cancer%22%7C%22cervix%22&hl=en&as_sdt=2007
keep	29	X Guo, L Li, Z Gao, H Zhou, J Li, Q Wang	The long non-coding RNA PTTG3P promotes growth and metastasis of cervical cancer through PTTG1	2019	Aging (Albany NY)	ncbi.nlm.nih.gov	https://www.ncbi.nlm.nih.gov/pmc/articles/PMC6428096/	https://scholar.google.com/scholar?cites=830340654661659028&as_sdt=2005&sciodt=2007&hl=en	41	2023-08-10 15:29:00	HTML								29	7.25	5	6	4	… Cervical cancer (CC) typically occurs in the cervix as squamous cell carcinomas, largely resulted from sustained infections with human papillomavirus (HPV) [1–3]. The malignancy of …	https://www.ncbi.nlm.nih.gov/pmc/articles/PMC6428096/	https://scholar.google.com/scholar?q=related:lGmsE232hQsJ:scholar.google.com/&scioq=intitle:%22cervical+cancer%22+intitle:%22rna%22+%22hpv%22+%22biomarker%22+%22rna%22+%22epigenetic%22+%22cervical+cancer%22%7C%22cervix%22&hl=en&as_sdt=2007
keep	19	Y Xu, W Zhou, C Zhang, X Liu, J Lv, X Li, L Zhao, ...	Long non-coding RNA RP11-552M11. 4 favors tumorigenesis and development of cervical cancer via modulating miR-3941/ATF1 signaling	2019	International journal of …	Elsevier	https://www.sciencedirect.com/science/article/pii/S0141813018367588	https://scholar.google.com/scholar?cites=11036867019365531342&as_sdt=2005&sciodt=2007&hl=en	42	2023-08-10 15:29:00	HTML								19	4.75	2	8	4	… Growing evidences have suggested that human papillomavirus (HPV) and dysregulated … , could serve as a prognostic biomarker for patients with cervical cancer. Additionally, the Kaplan…	https://www.sciencedirect.com/science/article/pii/S0141813018367588	https://scholar.google.com/scholar?q=related:zr6BChTUKpkJ:scholar.google.com/&scioq=intitle:%22cervical+cancer%22+intitle:%22rna%22+%22hpv%22+%22biomarker%22+%22rna%22+%22epigenetic%22+%22cervical+cancer%22%7C%22cervix%22&hl=en&as_sdt=2007
keep	32	J Li, R Guo, Q Liu, J Sun, H Wang	Circular RNA Circ-ITCH inhibits the malignant behaviors of cervical cancer by microRNA-93-5p/FOXK2 Axis	2020	Reproductive sciences	Springer	https://link.springer.com/article/10.1007/s43032-020-00140-7	https://scholar.google.com/scholar?cites=11977998675642787403&as_sdt=2005&sciodt=2007&hl=en	43	2023-08-10 15:29:00	HTML	10.1007/s43032-020-00140-7							32	10.67	6	5	3	… cervical cancer both in vitro and in vivo. Our results showed that circ-ITCH was lowly expressed in both human cervical cancer … biomarker and therapeutic target for the management of …	https://link.springer.com/article/10.1007/s43032-020-00140-7	https://scholar.google.com/scholar?q=related:S6bJVVVmOqYJ:scholar.google.com/&scioq=intitle:%22cervical+cancer%22+intitle:%22rna%22+%22hpv%22+%22biomarker%22+%22rna%22+%22epigenetic%22+%22cervical+cancer%22%7C%22cervix%22&hl=en&as_sdt=2007
keep	18	H Zhang, B Xue, S Wang, X Li, ...	Long non‑coding RNA TP73 antisense RNA 1 facilitates the proliferation and migration of cervical cancer cells via regulating microRNA‑607/cyclin D2	2019	Molecular Medicine …	spandidos-publications.com	https://www.spandidos-publications.com/mmr/20/4/3371	https://scholar.google.com/scholar?cites=6302006844504741227&as_sdt=2005&sciodt=2007&hl=en	44	2023-08-10 15:29:00	HTML								18	4.5	4	5	4	… It has been reported that lncRNAs regulate gene expression by affecting epigenetic, … stage, tumor differentiation, human papillomavirus (HPV) infection and lymph node metastasis, and …	https://www.spandidos-publications.com/mmr/20/4/3371	https://scholar.google.com/scholar?q=related:axXJ6tU5dVcJ:scholar.google.com/&scioq=intitle:%22cervical+cancer%22+intitle:%22rna%22+%22hpv%22+%22biomarker%22+%22rna%22+%22epigenetic%22+%22cervical+cancer%22%7C%22cervix%22&hl=en&as_sdt=2007
retracted article	0	W Chen, L Xiong, L Yang, L Yang, L Li, ...	RETRACTED ARTICLE: Long Non-Coding RNA LINC01783 Promotes the Progression of Cervical Cancer by Sponging miR-199b-5p to Mediate GBP1 …	2020	Cancer Management …	Taylor &Francis	https://www.tandfonline.com/doi/pdf/10.2147/CMAR.S230171		46	2023-08-10 15:29:00	PDF	10.2147/CMAR.S230171							0	0	0	6	3	… a high-risk strain of HPV, mainly including HPV 16 and HPV 18.It recurs … This study was designed to elaborate the epigenetic … biomarker for breast cancer. J Transl Med. 2018;16 (1):264. …	https://www.tandfonline.com/doi/pdf/10.2147/CMAR.S230171	https://scholar.google.com/scholar?q=related:e5TxaZ-XReAJ:scholar.google.com/&scioq=intitle:%22cervical+cancer%22+intitle:%22rna%22+%22hpv%22+%22biomarker%22+%22rna%22+%22epigenetic%22+%22cervical+cancer%22%7C%22cervix%22&hl=en&as_sdt=2007
irrelevant	39	B Wang, Z Huang, R Gao, Z Zeng, W Yang, ...	Expression of long noncoding RNA urothelial cancer associated 1 promotes cisplatin resistance in cervical cancer	2017	Cancer Biotherapy …	liebertpub.com	https://www.liebertpub.com/doi/abs/10.1089/cbr.2016.2156	https://scholar.google.com/scholar?cites=6317776259882269713&as_sdt=2005&sciodt=2007&hl=en	47	2023-08-10 15:29:00		10.1089/cbr.2016.2156							39	6.5	7	6	6	… Thus, UCA1 might be considered as a therapeutic target or biomarker … resulting from multiple epigenetic and genetic changes. … Ten years of HPV vaccines: State of art and controversies. …	https://www.liebertpub.com/doi/full/10.1089/cbr.2016.2156	https://scholar.google.com/scholar?q=related:EbytDAlArVcJ:scholar.google.com/&scioq=intitle:%22cervical+cancer%22+intitle:%22rna%22+%22hpv%22+%22biomarker%22+%22rna%22+%22epigenetic%22+%22cervical+cancer%22%7C%22cervix%22&hl=en&as_sdt=2007
irrelevant	1	R Mandal, M Raab, F Rödel, A Krämer, ...	The non-apoptotic function of Caspase-8 in negatively regulating the CDK9-mediated Ser2 phosphorylation of RNA polymerase II in cervical cancer	2022	Cellular and Molecular …	Springer	https://link.springer.com/article/10.1007/s00018-022-04598-3	https://scholar.google.com/scholar?cites=14962025056588927897&as_sdt=2005&sciodt=2007&hl=en	48	2023-08-10 15:29:00	HTML	10.1007/s00018-022-04598-3							1	1	0	5	1	… ) smear screening and the HPV vaccine Gardasil has led to … A Examples of cervix cancer biopsies with high and low … expression profile could be used as a predictive biomarker. …	https://link.springer.com/article/10.1007/s00018-022-04598-3	https://scholar.google.com/scholar?q=related:mRN6SoTKo88J:scholar.google.com/&scioq=intitle:%22cervical+cancer%22+intitle:%22rna%22+%22hpv%22+%22biomarker%22+%22rna%22+%22epigenetic%22+%22cervical+cancer%22%7C%22cervix%22&hl=en&as_sdt=2007
keep	2	Z Song, F Xing, H Jiang, Y He, J Lv	Long non-coding RNA TP73-AS1 predicts poor prognosis and regulates cell proliferation and migration in cervical cancer	2022	Archives of Medical Science …	ncbi.nlm.nih.gov	https://www.ncbi.nlm.nih.gov/pmc/articles/PMC8924823/	https://scholar.google.com/scholar?cites=6543235322447716572&as_sdt=2005&sciodt=2007&hl=en	49	2023-08-10 15:29:00	HTML								2	2	0	5	1	… for poor prognosis of cervical cancer to achieve correct guidance … of reasonable treatment options for cervical cancer patients. … and has been used as a biomarker for prostate cancer [9]. …	https://www.ncbi.nlm.nih.gov/pmc/articles/PMC8924823/	https://scholar.google.com/scholar?q=related:3OBItNs9zloJ:scholar.google.com/&scioq=intitle:%22cervical+cancer%22+intitle:%22rna%22+%22hpv%22+%22biomarker%22+%22rna%22+%22epigenetic%22+%22cervical+cancer%22%7C%22cervix%22&hl=en&as_sdt=2007
keep	7	C Hu, Y Han, G Zhu, G Li, X Wu	Krüppel-like factor 5-induced overexpression of long non-coding RNA DANCR promotes the progression of cervical cancer via repressing microRNA-145-3p to target …	2021	Cell Cycle	Taylor &Francis	https://www.tandfonline.com/doi/abs/10.1080/15384101.2021.1941625	https://scholar.google.com/scholar?cites=2896568167051040167&as_sdt=2005&sciodt=2007&hl=en	50	2023-08-10 15:29:00		10.1080/15384101.2021.1941625							7	3.5	1	5	2	Full article: Krüppel-like factor 5-induced overexpression of long non-coding RNA DANCR promotes the progression of cervical cancer via repressing microRNA-145-3p to target ZEB1 …	https://www.tandfonline.com/doi/full/10.1080/15384101.2021.1941625	https://scholar.google.com/scholar?q=related:pxXIuGatMigJ:scholar.google.com/&scioq=intitle:%22cervical+cancer%22+intitle:%22rna%22+%22hpv%22+%22biomarker%22+%22rna%22+%22epigenetic%22+%22cervical+cancer%22%7C%22cervix%22&hl=en&as_sdt=2007
irrelevant	11	J Liu, J Yang, F Gao, S Li, S Nie, H Meng, ...	A microRNA–Messenger RNA Regulatory Network and Its Prognostic Value in Cervical Cancer	2020	DNA and cell …	liebertpub.com	https://www.liebertpub.com/doi/abs/10.1089/dna.2020.5590	https://scholar.google.com/scholar?cites=12503089798973254827&as_sdt=2005&sciodt=2007&hl=en	51	2023-08-10 15:29:00		10.1089/dna.2020.5590							11	3.67	2	7	3	… Cervical cancer (CC) is the fourth commonest cancer in women worldwide. Increasing … survival in cervical cancer. (G) Principal component analysis of cervical cancer patients with three …	https://www.liebertpub.com/doi/pdf/10.1089/dna.2020.5590	https://scholar.google.com/scholar?q=related:q2ycju3lg60J:scholar.google.com/&scioq=intitle:%22cervical+cancer%22+intitle:%22rna%22+%22hpv%22+%22biomarker%22+%22rna%22+%22epigenetic%22+%22cervical+cancer%22%7C%22cervix%22&hl=en&as_sdt=2007
keep	8	F Wang, X Jiang, P Wang	NF‑κB interaction long non‑coding RNA inhibits migration, invasion and epithelial‑mesenchymal transition of cervical cancer cells through inhibiting NF‑κB …	2020	Experimental and …	spandidos-publications.com	https://www.spandidos-publications.com/10.3892/etm.2020.8752	https://scholar.google.com/scholar?cites=3554881262850158059&as_sdt=2005&sciodt=2007&hl=en	53	2023-08-10 15:29:00	HTML	10.3892/etm.2020.8752							8	2.67	3	3	3	… participate in the regulation of gene expression at the epigenetic, transcriptional and post-transcriptional level through interacting with proteins, DNA and RNA (21,22). lncRNAs serve …	https://www.spandidos-publications.com/10.3892/etm.2020.8752	https://scholar.google.com/scholar?q=related:6y3giqx5VTEJ:scholar.google.com/&scioq=intitle:%22cervical+cancer%22+intitle:%22rna%22+%22hpv%22+%22biomarker%22+%22rna%22+%22epigenetic%22+%22cervical+cancer%22%7C%22cervix%22&hl=en&as_sdt=2007
irrelevant	0	AL Mitchell, EB Holladay, DP Kolk	A Cross-sectional Study of a Prototype Carcinogenic Human Papillomavirus E6/E7 Messenger RNA Assay for Detection of Cervical Precancer and Cancer						55	2023-08-10 15:29:00	CITATION								0	0	0	3				https://scholar.google.com/scholar?q=related:-xh0xl9B7PoJ:scholar.google.com/&scioq=intitle:%22cervical+cancer%22+intitle:%22rna%22+%22hpv%22+%22biomarker%22+%22rna%22+%22epigenetic%22+%22cervical+cancer%22%7C%22cervix%22&hl=en&as_sdt=2007
irrelevant	3	B Wang, M Wang, S Jia, T Li, M Yang, ...	Systematic survey of the regulatory networks of the long noncoding RNA BANCR in cervical cancer cells	2022	Journal of Proteome …	ACS Publications	https://pubs.acs.org/doi/abs/10.1021/acs.jproteome.2c00009	https://scholar.google.com/scholar?cites=16167080004603044924&as_sdt=2005&sciodt=2007&hl=en	56	2023-08-10 15:29:00		10.1021/acs.jproteome.2c00009							3	3	1	6	1	… Cervical cancer (CC) is the fourth most frequent cancer and … , diverse genetic and epigenetic factors play important roles in … , especially genetic and epigenetic changes, would contribute …	https://pubs.acs.org/doi/pdf/10.1021/acs.jproteome.2c00009	https://scholar.google.com/scholar?q=related:PGSveZsBXeAJ:scholar.google.com/&scioq=intitle:%22cervical+cancer%22+intitle:%22rna%22+%22hpv%22+%22biomarker%22+%22rna%22+%22epigenetic%22+%22cervical+cancer%22%7C%22cervix%22&hl=en&as_sdt=2007
irrelevant	10	X Wang, J Liu, H Xi, L Cai	The significant diagnostic value of human telomerase RNA component (hTERC) gene detection in high-grade cervical lesions and invasive cancer	2014	Tumor Biology	Springer	https://link.springer.com/article/10.1007/s13277-014-1915-z	https://scholar.google.com/scholar?cites=18269253776081150245&as_sdt=2005&sciodt=2007&hl=en	57	2023-08-10 15:29:00	HTML	10.1007/s13277-014-1915-z							10	1.11	3	4	9	… the HPV infection of cervix develops into cervical cancer, and the majority of HPV infection … The DOR value is 17.37, which means that it could be a useful biomarker in diagnosing high-…	https://link.springer.com/article/10.1007/s13277-014-1915-z	https://scholar.google.com/scholar?q=related:JeHHwoNtif0J:scholar.google.com/&scioq=intitle:%22cervical+cancer%22+intitle:%22rna%22+%22hpv%22+%22biomarker%22+%22rna%22+%22epigenetic%22+%22cervical+cancer%22%7C%22cervix%22&hl=en&as_sdt=2007
review	0	A Hazazi, FR Khan, F Albloui, S Arif, O Abdulaziz…	Signaling Pathways in HPV-Induced Cervical Cancer: Exploring the Therapeutic Promise of RNA Modulation	2024	… -Research and Practice	Elsevier	https://www.sciencedirect.com/science/article/pii/S0344033824005235		2	2025-02-26 13:29:00									0	0	0	6	1	… , originating from the epithelial tissue of the uterine cervix, constitutes the most commonly … biomarker for cervical cancer. This epigenetic alteration not only serves as a biomarker but …		https://scholar.google.com/scholar?q=related:cfT8_IH7B2kJ:scholar.google.com/&scioq=intitle:%22cervical+cancer%22+intitle:rna+%22hpv%22+%22rna%22+%22biomarker%22+%22epigenetic%22+%22cervical+cancer%22%7C%22cervix%22&hl=en&as_sdt=2007&as_ylo=2022
thesis	0	M Kaciulis	Exploring the interplay between the RNA editing enzyme ADAR1 and innate immune responses in cervical cancer	2025		tesidottorato.depositolegale.it	https://tesidottorato.depositolegale.it/handle/20.500.14242/190073		4	2025-02-26 13:29:00									0	0	0	1	1	… Cervical cancer (CC) is one of the most common causes of cancer death among women, and 99% of cases are caused by Human Papillomavirus (HPV). … with epigenetic therapies, has …	https://tesidottorato.depositolegale.it/bitstream/20.500.14242/190073/1/Tesi_dottorato_Kaciulis.pdf	https://scholar.google.com/scholar?q=related:J7da-KrXeT4J:scholar.google.com/&scioq=intitle:%22cervical+cancer%22+intitle:rna+%22hpv%22+%22rna%22+%22biomarker%22+%22epigenetic%22+%22cervical+cancer%22%7C%22cervix%22&hl=en&as_sdt=2007&as_ylo=2022
irrelevant	0	Z Zhu, J Lu	Development and assessment of an RNA editing-based risk model for the prognosis of cervical cancer patients	2024	Medicine	journals.lww.com	https://journals.lww.com/md-journal/fulltext/2024/05100/development_and_assessment_of_an_rna_editing_based.30.aspx		5	2025-02-26 13:29:00	HTML								0	0	0	2	1	… RNA editing, as an epigenetic mechanism, exhibits a strong … for strategies based on HPV screening and vaccination to … , it is considered a promising prognostic biomarker. [ 48 ] It has …	https://journals.lww.com/md-journal/fulltext/2024/05100/development_and_assessment_of_an_rna_editing_based.30.aspx	https://scholar.google.com/scholar?q=related:n8CEyLm3NSUJ:scholar.google.com/&scioq=intitle:%22cervical+cancer%22+intitle:rna+%22hpv%22+%22rna%22+%22biomarker%22+%22epigenetic%22+%22cervical+cancer%22%7C%22cervix%22&hl=en&as_sdt=2007&as_ylo=2022
review	0	Y Gao, Q Guo, L Yu	m6A modification of RNA in cervical cancer: role and clinical perspectives	2024	RNA biology	Taylor &Francis	https://www.tandfonline.com/doi/abs/10.1080/15476286.2024.2408707		6	2025-02-26 13:29:00		10.1080/15476286.2024.2408707							0	0	0	3	1	… ‘s [Citation53] study revealed that HPV-E6 inhibits the … of cervical cancer patients, holding potential as a biomarker for … Particularly in cervical cancer, the study of RNA epigenetic …	https://www.tandfonline.com/doi/pdf/10.1080/15476286.2024.2408707	https://scholar.google.com/scholar?q=related:uDhmUqSuSogJ:scholar.google.com/&scioq=intitle:%22cervical+cancer%22+intitle:rna+%22hpv%22+%22rna%22+%22biomarker%22+%22epigenetic%22+%22cervical+cancer%22%7C%22cervix%22&hl=en&as_sdt=2007&as_ylo=2022
keep	0	J Zhang, Q Xia, Q Zhang	… HPV-mediated DNA Methylation in the Promoter Region of Long-chain Non-coding RNA MAGI2-AS3 in the Occurrence and Development of Cervical Cancer	2024	Clinical and Experimental Obstetrics & …	imrpress.com	https://www.imrpress.com/journal/CEOG/51/6/10.31083/j.ceog5106140/htm		7	2025-02-26 13:29:00	HTML	10.31083/j.ceog5106140							0	0	0	3	1	… DNA methylation, a prominent epigenetic mechanism, has been identified as a major … and a biomarker for clinical diagnosis in cervical cancer cells warrants further investigation. …	https://www.imrpress.com/journal/CEOG/51/6/10.31083/j.ceog5106140/htm	https://scholar.google.com/scholar?q=related:C_BLLtsWfD0J:scholar.google.com/&scioq=intitle:%22cervical+cancer%22+intitle:rna+%22hpv%22+%22rna%22+%22biomarker%22+%22epigenetic%22+%22cervical+cancer%22%7C%22cervix%22&hl=en&as_sdt=2007&as_ylo=2022
irrelevant	5	C Pan, J Lin, X Dai, L Jiao, J Liu…	An m1A/m6A/m5C‐associated long non‐coding RNA signature: Prognostic and immunotherapeutic insights into cervical cancer	2024	The Journal of Gene …	Wiley Online Library	https://onlinelibrary.wiley.com/doi/abs/10.1002/jgm.3618	https://scholar.google.com/scholar?cites=13185436739488149302&as_sdt=2005&sciodt=2007&hl=en	10	2025-02-26 13:29:00		10.1002/jgm.3618							5	5	1	6	1	… lncRNAs are important in the epigenetic control of cancer, … adverse outcomes in the host cervix. However, investigations on … Survival-related DLEU1 is a biomarker for HPV-infected CC …		https://scholar.google.com/scholar?q=related:Nm-T6doU_LYJ:scholar.google.com/&scioq=intitle:%22cervical+cancer%22+intitle:rna+%22hpv%22+%22rna%22+%22biomarker%22+%22epigenetic%22+%22cervical+cancer%22%7C%22cervix%22&hl=en&as_sdt=2007&as_ylo=2022
irrelevant	8	Y Wang, J Zhao, J Wu, J Liu, Y Wang, T Xu…	Genome-wide perturbations of A-to-I RNA editing dysregulated circular RNAs promoting the development of cervical cancer	2023	Computers in Biology …	Elsevier	https://www.sciencedirect.com/science/article/pii/S0010482523010119	https://scholar.google.com/scholar?cites=12163181603836607733&as_sdt=2005&sciodt=2007&hl=en	13	2025-02-26 13:29:00									8	4	1	7	2	… the HPV vaccine, effective treatment options for cervical cancer are still lacking. New research perspectives now clarify that RNA … associated with circRNA and RNA editing may provide …		https://scholar.google.com/scholar?q=related:9Tw_szlNzKgJ:scholar.google.com/&scioq=intitle:%22cervical+cancer%22+intitle:rna+%22hpv%22+%22rna%22+%22biomarker%22+%22epigenetic%22+%22cervical+cancer%22%7C%22cervix%22&hl=en&as_sdt=2007&as_ylo=2022
keep	1	Y Chen, F Cui, X Wu, W Zhao, Q Xia	The expression and clinical significance of serum exosomal-long non-coding RNA DLEU1 in patients with cervical cancer	2025	Annals of Medicine	Taylor &Francis	https://www.tandfonline.com/doi/abs/10.1080/07853890.2024.2442537	https://scholar.google.com/scholar?cites=4345457420457432649&as_sdt=2005&sciodt=2007&hl=en	14	2025-02-26 13:29:00		10.1080/07853890.2024.2442537							1	1	0	5	1	… gene expression at the epigenetic, transcriptional and post-… with HPV infection status and served as a biomarker in HPV-… of adenocarcinoma of the cervix were diagnosed. According to …	https://www.tandfonline.com/doi/pdf/10.1080/07853890.2024.2442537	https://scholar.google.com/scholar?q=related:SVbzLIAqTjwJ:scholar.google.com/&scioq=intitle:%22cervical+cancer%22+intitle:rna+%22hpv%22+%22rna%22+%22biomarker%22+%22epigenetic%22+%22cervical+cancer%22%7C%22cervix%22&hl=en&as_sdt=2007&as_ylo=2022
irrelevant	0	L Luo, F Qiao, K Zhou, Q Tu, J He, H Huang, C Liu…	Constructed competitive endogenous RNA network and patterns of immune infiltration revealing the prognostic signature for cervical cancer	2024	…	Taylor &Francis	https://www.tandfonline.com/doi/abs/10.2217/epi-2023-0336		15	2025-02-26 13:29:00		10.2217/epi-2023-0336							0	0	0	8	1	… between potential abnormal epigenetic modification and … HPV infection precedes the development of cervical cancer … mRNAs in cervical cancer and benign lesions of the cervix. When …		https://scholar.google.com/scholar?q=related:z6YgFGxXQmgJ:scholar.google.com/&scioq=intitle:%22cervical+cancer%22+intitle:rna+%22hpv%22+%22rna%22+%22biomarker%22+%22epigenetic%22+%22cervical+cancer%22%7C%22cervix%22&hl=en&as_sdt=2007&as_ylo=2022
irrelevant	0	S Łaźniak, A Sowińska, A Roszak, M Lianeri…	Role of rs2366152 single-nucleotide variant located in the long noncoding RNA HOTAIR gene in the cervical cancer susceptibility in a Polish population	2024	Journal of Applied …	Springer	https://link.springer.com/article/10.1007/s13353-023-00822-3		20	2025-02-26 13:29:00	HTML	10.1007/s13353-023-00822-3							0	0	0	5	1	… RNA (HOTAIR) gene with HPV16-related cervical cancer … role of rs2366152 in cervical cancer progression and how oral … HPV-positive cervical cancer cases compared to HPV-…	https://link.springer.com/article/10.1007/s13353-023-00822-3	https://scholar.google.com/scholar?q=related:0h_tNVlkQ2wJ:scholar.google.com/&scioq=intitle:%22cervical+cancer%22+intitle:rna+%22hpv%22+%22rna%22+%22biomarker%22+%22epigenetic%22+%22cervical+cancer%22%7C%22cervix%22&hl=en&as_sdt=2007&as_ylo=2022
irrelevant	0	G Pourali, M Zeinali, M Arastonejad…	Identification of CBX7 and PCDHB18 as novel prognostic biomarkers of cervical cancer: RNA-sequencing and machine learning analysis	2024	Cancer …	aacrjournals.org	https://aacrjournals.org/cancerres/article/84/6_Supplement/4930/736515		21	2025-02-26 13:29:00									0	0	0	4	1	… Background- Cervical cancer, ranking fourth in prevalence … with RNA-sequencing data of cervical cancer patients. This combination enhances the accuracy and reliability of biomarker …		https://scholar.google.com/scholar?q=related:94C81H2OmK4J:scholar.google.com/&scioq=intitle:%22cervical+cancer%22+intitle:rna+%22hpv%22+%22rna%22+%22biomarker%22+%22epigenetic%22+%22cervical+cancer%22%7C%22cervix%22&hl=en&as_sdt=2007&as_ylo=2022
irrelevant	0	X Zhang, Y Zhang, M Wang…	Identification of Immunogenic Cell Death-Associated Long Non-Coding RNA in the Prognosis of Cervical Cancer	2024	Science of Advanced …	ingentaconnect.com	https://www.ingentaconnect.com/contentone/asp/sam/2024/00000016/00000001/art00012		22	2025-02-26 13:29:00									0	0	0	4	1	… a malignant tumor that often occurs with the female cervix. There are no obvious symptoms in the … CC is primarily due to persistent human papillomavirus (HPV) infection, and other risk …		https://scholar.google.com/scholar?q=related:drUnReqqflsJ:scholar.google.com/&scioq=intitle:%22cervical+cancer%22+intitle:rna+%22hpv%22+%22rna%22+%22biomarker%22+%22epigenetic%22+%22cervical+cancer%22%7C%22cervix%22&hl=en&as_sdt=2007&as_ylo=2022
irrelevant	3	H Liang, L Xiang, H Wu, Y Liu, W Tian…	Anoikis-related long non-coding RNA signatures to predict prognosis and small molecular drug response in cervical cancer	2023	Frontiers in …	frontiersin.org	https://www.frontiersin.org/articles/10.3389/fphar.2023.1135626/full	https://scholar.google.com/scholar?cites=9099987037486674768&as_sdt=2005&sciodt=2007&hl=en	25	2025-02-26 13:29:00	HTML	10.3389/fphar.2023.1135626							3	1.5	1	6	2	… Cervical cancer (CC) is a serious health threat to females, and according to WHO data, CC is the fourth leading cause of cancer deaths among females, accounting for 342,000 deaths …	https://www.frontiersin.org/articles/10.3389/fphar.2023.1135626/full	https://scholar.google.com/scholar?q=related:UHMNLv-lSX4J:scholar.google.com/&scioq=intitle:%22cervical+cancer%22+intitle:rna+%22hpv%22+%22rna%22+%22biomarker%22+%22epigenetic%22+%22cervical+cancer%22%7C%22cervix%22&hl=en&as_sdt=2007&as_ylo=2022
