# Supplementary material for: Epigenetic Biomarkers for Cervical Cancer Progression: A Scoping Review
Source: Int J Mol Sci. 2025 Sep 26;26(19):9423. doi: 10.3390/ijms26199423 (PMC12525127; doi:10.3390/ijms26199423)
Supplement: Supplementary file 1 [file ijms-26-09423-s001.zip › Supplementary Table s4.xlsx]

## Sheet: PoPCites
Supplementary Table S4. Publish or Perish output with Google Scholar results for repetitive elements and cervical cancer
Keep or discard reason	Cites	Authors	Title	Year	Source	Publisher	ArticleURL	CitesURL	GSRank	QueryDate	Type	DOI	ISSN	CitationURL	Volume	Issue	StartPage	EndPage	ECC	CitesPerYear	CitesPerAuthor	AuthorCount	Age	Abstract	FullTextURL	RelatedURL
keep	15	G Curty, AN Menezes, AC Brant, M de Mulder Rougvie…	Expression of retroelements in cervical cancer and their interplay with HPV infection and host gene expression	2021	Cancers+R21E2:T21E2:T20C2E2:R20E2:T19E2:X16E2:W16E2:W15E2:W16	mdpi.com	https://www.mdpi.com/2072-6694/13/14/3513	https://scholar.google.com/scholar?cites=3153863662082594852&as_sdt=2005&sciodt=2007&hl=en	1	2025-03-27 21:24:00	HTML								15	3.75	3	5	4	… Retrotransposons are a class of endogenous elements … interspersed nuclear elements-1 (L1) are non-LTR elements and … in the DNA methylation mechanism, such as those of the DNA …	https://www.mdpi.com/2072-6694/13/14/3513	https://scholar.google.com/scholar?q=related:JBhycErGxCsJ:scholar.google.com/&scioq=intitle:%22cervical+cancer%22+%22methylation%22+%22transposable+element%22%7C%22transposons%22%7C%22retrotransposons%22%7C%22alu%22%7C%22line+1%22%7C%22sine%22%7C%22ltr%22%7C%22non+ltr%22%7Crepetitive+elements&hl=en&as_sdt=2007
thesis	0	VL Porter	Discovery of HPV-associated genomic alterations in cervical cancer	2024		open.library.ubc.ca	https://open.library.ubc.ca/soa/cIRcle/collections/ubctheses/24/items/1.0440536		2	2025-03-27 21:24:00									0	0	0	1	1	… 56 Figure 2.7 Unsupervised clustering of the DNA methylation … 109 Figure 3.11 HPV integration causes distinct methylation … 117 Figure 3.14 Examples of differential methylation at HPV …	https://open.library.ubc.ca/media/download/pdf/24/1.0440536/3	https://scholar.google.com/scholar?q=related:itVR6jT0V4MJ:scholar.google.com/&scioq=intitle:%22cervical+cancer%22+%22methylation%22+%22transposable+element%22%7C%22transposons%22%7C%22retrotransposons%22%7C%22alu%22%7C%22line+1%22%7C%22sine%22%7C%22ltr%22%7C%22non+ltr%22%7Crepetitive+elements&hl=en&as_sdt=2007
not relevant	69	S Bhat, SP Kabekkodu, VK Varghese…	Aberrant gene-specific DNA methylation signature analysis in cervical cancer	2017	Tumor …	journals.sagepub.com	https://journals.sagepub.com/doi/abs/10.1177/1010428317694573	https://scholar.google.com/scholar?cites=7507028653503847916&as_sdt=2005&sciodt=2007&hl=en	3	2025-03-27 21:24:00		10.1177/1010428317694573							69	8.63	17	4	8	… Independent validation of our findings was performed using cervical cancer methylation and gene … Global loss of DNA methylation is primarily seen in repetitive elements, comprising …	https://journals.sagepub.com/doi/full/10.1177/1010428317694573	https://scholar.google.com/scholar?q=related:7J3GUslSLmgJ:scholar.google.com/&scioq=intitle:%22cervical+cancer%22+%22methylation%22+%22transposable+element%22%7C%22transposons%22%7C%22retrotransposons%22%7C%22alu%22%7C%22line+1%22%7C%22sine%22%7C%22ltr%22%7C%22non+ltr%22%7Crepetitive+elements&hl=en&as_sdt=2007
not relevant	1	D Ramachandran, Q Mao, D Liao…	Methylation, Gene Expression, and Risk Genotypes at the TERT‐CLPTM1L Locus in Cervical Cancer	2025	Molecular …	Wiley Online Library	https://onlinelibrary.wiley.com/doi/abs/10.1002/mc.23822?casa_token=biz7EbQsyxQAAAAA:xq040NkSps15OHvyTvlOv1j_pPaNyP-inppxoRagSOjNWqeSgm0COMIr_82Q09qYK_zftARHFtWkiN8	https://scholar.google.com/scholar?cites=15644956226238003285&as_sdt=2005&sciodt=2007&hl=en	4	2025-03-27 21:24:00		10.1002/mc.23822							1	1	0	4	1	… Template DNA samples with ALU-C4 Ct values higher than 20 were discarded. In all, 193 … of differentially methylated CpGs within this large repetitive portion of TERT intron 2 points to a …	https://onlinelibrary.wiley.com/doi/pdf/10.1002/mc.23822?casa_token=7b4F46SQo_EAAAAA:6Rrar_MFS6d6QQEqE4KFp589bJkqpyoFo48U-A14kBJ3o0P3t66e7VWdOjpnvQ1Is8WIhAxNhqJ9T3Y	https://scholar.google.com/scholar?q=related:VbhzF8wMHtkJ:scholar.google.com/&scioq=intitle:%22cervical+cancer%22+%22methylation%22+%22transposable+element%22%7C%22transposons%22%7C%22retrotransposons%22%7C%22alu%22%7C%22line+1%22%7C%22sine%22%7C%22ltr%22%7C%22non+ltr%22%7Crepetitive+elements&hl=en&as_sdt=2007
not relevant	30	AN Katargin, LS Pavlova, FL Kisseljov…	Hypermethylation of genomic 3.3-kb repeats is frequent event in HPV-positive cervical cancer	2009	BMC medical …	Springer	https://link.springer.com/article/10.1186/1755-8794-2-30	https://scholar.google.com/scholar?cites=585775705546319993&as_sdt=2005&sciodt=2007&hl=en	5	2025-03-27 21:24:00	HTML	10.1186/1755-8794-2-30							30	1.88	8	4	16	… cervical cancer, although the methylation status has not been studied in any repetitive elements except LINE-1 [… analysis of DNA methylation in cervical cancer and normal tissues using …	https://link.springer.com/article/10.1186/1755-8794-2-30	https://scholar.google.com/scholar?q=related:eWgkj-YXIQgJ:scholar.google.com/&scioq=intitle:%22cervical+cancer%22+%22methylation%22+%22transposable+element%22%7C%22transposons%22%7C%22retrotransposons%22%7C%22alu%22%7C%22line+1%22%7C%22sine%22%7C%22ltr%22%7C%22non+ltr%22%7Crepetitive+elements&hl=en&as_sdt=2007
not relevant	59	J Li, Z Zhang, M Bidder, MC Funk, L Nguyen…	IGSF4 promoter methylation and expression silencing in human cervical cancer	2005	Gynecologic …	Elsevier	https://www.sciencedirect.com/science/article/pii/S0090825804006596?casa_token=aI0lT26dpYUAAAAA:G7IZmEUddSidg_OLAt7cIPMDLu8gkFJuk6CbNyZnypY7z9cGJO7d3wwICIDrGEs2w4M95tlUCg	https://scholar.google.com/scholar?cites=12237253611845246629&as_sdt=2005&sciodt=2007&hl=en	6	2025-03-27 21:24:00	HTML								59	2.95	10	6	20	… When tissue was used only for DNA extraction and methylation analysis, DNA was extracted directly from sectioned tissue by the standard sodium dodecyl sulfate-proteinase K …	https://www.sciencedirect.com/science/article/pii/S0090825804006596?casa_token=aI0lT26dpYUAAAAA:G7IZmEUddSidg_OLAt7cIPMDLu8gkFJuk6CbNyZnypY7z9cGJO7d3wwICIDrGEs2w4M95tlUCg	https://scholar.google.com/scholar?q=related:pd5mAFN106kJ:scholar.google.com/&scioq=intitle:%22cervical+cancer%22+%22methylation%22+%22transposable+element%22%7C%22transposons%22%7C%22retrotransposons%22%7C%22alu%22%7C%22line+1%22%7C%22sine%22%7C%22ltr%22%7C%22non+ltr%22%7Crepetitive+elements&hl=en&as_sdt=2007
thesis	0	A Repesa	" HPV chromosomal integration as a biomarker for cancer progression" Validation and characterization of integration sites in HPV31, 33 and 45 positive cervical …	2021		oda.oslomet.no	https://oda.oslomet.no/oda-xmlui/handle/11250/3123464		7	2025-03-27 21:24:00									0	0	0	1	4	… of their high prevalence in cervical cancer cases, and less in other … in repetitive genomic elements such as satellite DNA, Alu … are HPV genotyping, methylation, and the detection of HPV …	https://oda.oslomet.no/oda-xmlui/bitstream/handle/11250/3123464/Repesa_MABIO_2021.pdf?sequence=1&isAllowed=y	https://scholar.google.com/scholar?q=related:mAmiBl6StnEJ:scholar.google.com/&scioq=intitle:%22cervical+cancer%22+%22methylation%22+%22transposable+element%22%7C%22transposons%22%7C%22retrotransposons%22%7C%22alu%22%7C%22line+1%22%7C%22sine%22%7C%22ltr%22%7C%22non+ltr%22%7Crepetitive+elements&hl=en&as_sdt=2007
thesis	0	LFM Moço	Methylation-Based Markers Assessed by Quantitative Methylation-Specific Polymerase Chain Reaction as Potential Biomarkers for Cervical Cancer Screening	2020		search.proquest.com	https://search.proquest.com/openview/922cf95a63626eaa9b408bb56e59287a/1?pq-origsite=gscholar&cbl=2026366&diss=y		8	2025-03-27 21:24:00									0	0	0	1	5	… DNA methylation is the most studied epigenetic mechanism and the focus of this project. … They are within noncoding DNA regions such as repetitive sequences, transposons and …	https://repositorio-aberto.up.pt/bitstream/10216/127954/2/409879.pdf	https://scholar.google.com/scholar?q=related:_9oyvnza0LoJ:scholar.google.com/&scioq=intitle:%22cervical+cancer%22+%22methylation%22+%22transposable+element%22%7C%22transposons%22%7C%22retrotransposons%22%7C%22alu%22%7C%22line+1%22%7C%22sine%22%7C%22ltr%22%7C%22non+ltr%22%7Crepetitive+elements&hl=en&as_sdt=2007
keep	17	S Sen, P Mandal, A Bhattacharya, S Kundu…	Impact of viral and host DNA methylations on HPV16-related cervical cancer pathogenesis	2017	Tumor …	journals.sagepub.com	https://journals.sagepub.com/doi/abs/10.1177/1010428317699799	https://scholar.google.com/scholar?cites=690816839203584938&as_sdt=2005&sciodt=2007&hl=en	9	2025-03-27 21:24:00		10.1177/1010428317699799							17	2.13	3	5	8	… (TLR9) and DNA methyltransferases (DNMT1, DNMT3A and DNMT3B) and (2) global DNA methylation levels within CpGs of the repetitive Alu sequences, on cervical cancer (CaCx) …	https://journals.sagepub.com/doi/full/10.1177/1010428317699799	https://scholar.google.com/scholar?q=related:qnuWUUFGlgkJ:scholar.google.com/&scioq=intitle:%22cervical+cancer%22+%22methylation%22+%22transposable+element%22%7C%22transposons%22%7C%22retrotransposons%22%7C%22alu%22%7C%22line+1%22%7C%22sine%22%7C%22ltr%22%7C%22non+ltr%22%7Crepetitive+elements&hl=en&as_sdt=2007
review	104	P Sen, P Ganguly, N Ganguly	Modulation of DNA methylation by human papillomavirus E6 and E7 oncoproteins in cervical cancer	2018	Oncology letters	spandidos-publications.com	https://www.spandidos-publications.com/ol/15/1/11	https://scholar.google.com/scholar?cites=2315024398495802119&as_sdt=2005&sciodt=2007&hl=en	10	2025-03-27 21:24:00	HTML								104	14.86	35	3	7	… modifications which are generally observed are global DNA hypomethylation in repetitive regions and hypermethylation in CpG island regions of tumour-suppressor gene promoters. …	https://www.spandidos-publications.com/ol/15/1/11	https://scholar.google.com/scholar?q=related:B2O0xmyeICAJ:scholar.google.com/&scioq=intitle:%22cervical+cancer%22+%22methylation%22+%22transposable+element%22%7C%22transposons%22%7C%22retrotransposons%22%7C%22alu%22%7C%22line+1%22%7C%22sine%22%7C%22ltr%22%7C%22non+ltr%22%7Crepetitive+elements&hl=en&as_sdt=2007
not relevant	72	T Ivanova, S Vinokurova, A Petrenko…	Frequent hypermethylation of 5′ flanking region of TIMP‐2 gene in cervical cancer	2004	… journal of cancer	Wiley Online Library	https://onlinelibrary.wiley.com/doi/abs/10.1002/ijc.11652?casa_token=Z6KRUc1ev9sAAAAA:PD0VU33Qsj0FAzQrtYSkmRi8rFZex1tVn2RLCsRx9liNBTqXSftn7iy_bxCidEDHyBJxJ1NV8QDit5Y	https://scholar.google.com/scholar?cites=15570721258189174695&as_sdt=2005&sciodt=2007&hl=en	11	2025-03-27 21:24:00		10.1002/ijc.11652							72	3.43	18	4	21	… Alu repetitive elements and position of cluster of Sp1 … We did not analyze the methylation status of the Alu repeat … demonstrated that the high density of methylation was observed at the 5…	https://onlinelibrary.wiley.com/doi/pdf/10.1002/ijc.11652?casa_token=vqMnYfWsorcAAAAA:lZwhHnZT_mVre5_oSrmEHBIfWNBkmQZpJkDjzjjXf-0OFBpTNsFRLD00VcZg-zb7aMg_9WD-0zNTWgI	https://scholar.google.com/scholar?q=related:pzf9snxQFtgJ:scholar.google.com/&scioq=intitle:%22cervical+cancer%22+%22methylation%22+%22transposable+element%22%7C%22transposons%22%7C%22retrotransposons%22%7C%22alu%22%7C%22line+1%22%7C%22sine%22%7C%22ltr%22%7C%22non+ltr%22%7Crepetitive+elements&hl=en&as_sdt=2007
keep	43	MT McCabe, DR Powell, W Zhou, PM Vertino	Homozygous deletion of the STK11/LKB1 locus and the generation of novel fusion transcripts in cervical cancer cells	2010	Cancer genetics and …	Elsevier	https://www.sciencedirect.com/science/article/pii/S0165460809006694?casa_token=S67UM2pJ27UAAAAA:-NbU0fbS6UMKCtlAbaUfF68rsdFGIuH4S0uU0W-81BLyolvu8foIeaxu752zQ2EaDh70lSZXqw	https://scholar.google.com/scholar?cites=13401344718859614831&as_sdt=2005&sciodt=2007&hl=en	12	2025-03-27 21:24:00	HTML								43	2.87	11	4	15	… DNA methylation, DNA mutation, and transcription at the LKB1 locus in cervical cancer cell … , the sheer number of highly conserved Alu repetitive elements within the genome (n >10 6 …	https://www.sciencedirect.com/science/article/pii/S0165460809006694?casa_token=S67UM2pJ27UAAAAA:-NbU0fbS6UMKCtlAbaUfF68rsdFGIuH4S0uU0W-81BLyolvu8foIeaxu752zQ2EaDh70lSZXqw	https://scholar.google.com/scholar?q=related:bzovuAQk-7kJ:scholar.google.com/&scioq=intitle:%22cervical+cancer%22+%22methylation%22+%22transposable+element%22%7C%22transposons%22%7C%22retrotransposons%22%7C%22alu%22%7C%22line+1%22%7C%22sine%22%7C%22ltr%22%7C%22non+ltr%22%7Crepetitive+elements&hl=en&as_sdt=2007
only citation is available	0	MR Dorantes, P García-Tobilla, S Solórzano-Rosales…	5. Epigenetic mechanisms involved in the origin and evolution of cervical cancer						13	2025-03-27 21:24:00	CITATION								0	0	0	4				https://scholar.google.com/scholar?q=related:wCpNEXW25roJ:scholar.google.com/&scioq=intitle:%22cervical+cancer%22+%22methylation%22+%22transposable+element%22%7C%22transposons%22%7C%22retrotransposons%22%7C%22alu%22%7C%22line+1%22%7C%22sine%22%7C%22ltr%22%7C%22non+ltr%22%7Crepetitive+elements&hl=en&as_sdt=2007
review	181	MA Oyervides-Muñoz, AA Pérez-Maya…	Understanding the HPV integration and its progression to cervical cancer	2018	Infection, Genetics and …	Elsevier	https://www.sciencedirect.com/science/article/pii/S156713481830090X?casa_token=LUyjRkd2ZaoAAAAA:TUjo_ji4qOUgr5iBcL1yq4nej9Q8X32gldtOKNjfWwQktR1OwI0-NOoLjDfjIgTFmnrvfDe-pQ	https://scholar.google.com/scholar?cites=17046427894641996468&as_sdt=2005&sciodt=2007&hl=en	14	2025-03-27 21:24:00	HTML								181	25.86	60	3	7	Cervical cancer is one of the main causes of female cancer death worldwide, and human papilloma virus (HPV) its causal agent. To investigate viral oncogenesis several studies have …	https://www.sciencedirect.com/science/article/pii/S156713481830090X?casa_token=LUyjRkd2ZaoAAAAA:TUjo_ji4qOUgr5iBcL1yq4nej9Q8X32gldtOKNjfWwQktR1OwI0-NOoLjDfjIgTFmnrvfDe-pQ	https://scholar.google.com/scholar?q=related:tDJytdoTkewJ:scholar.google.com/&scioq=intitle:%22cervical+cancer%22+%22methylation%22+%22transposable+element%22%7C%22transposons%22%7C%22retrotransposons%22%7C%22alu%22%7C%22line+1%22%7C%22sine%22%7C%22ltr%22%7C%22non+ltr%22%7Crepetitive+elements&hl=en&as_sdt=2007
keep	62	NPD Nguyen, V Deshpande, J Luebeck…	ViFi: accurate detection of viral integration and mRNA fusion reveals indiscriminate and unregulated transcription in proximal genomic regions in cervical cancer	2018	Nucleic acids …	academic.oup.com	https://academic.oup.com/nar/article-abstract/46/7/3309/4944397	https://scholar.google.com/scholar?cites=6711830143985825743&as_sdt=2005&sciodt=2007&hl=en	15	2025-03-27 21:24:00									62	8.86	16	4	7	… elements, including short tandem repeats (STR), short interspersed nuclear element (SINE/Alu), long terminal repeat/endogenous retroviruses (LTR/… analyses of TCGA DNA and RNA …	https://academic.oup.com/nar/article/46/7/3309/4944397	https://scholar.google.com/scholar?q=related:z7cIhfQ1JV0J:scholar.google.com/&scioq=intitle:%22cervical+cancer%22+%22methylation%22+%22transposable+element%22%7C%22transposons%22%7C%22retrotransposons%22%7C%22alu%22%7C%22line+1%22%7C%22sine%22%7C%22ltr%22%7C%22non+ltr%22%7Crepetitive+elements&hl=en&as_sdt=2007
not relevant	31	E Jacquin, A Baraquin, R Ramanah…	Methylation of human papillomavirus type 16 CpG sites at E2-binding site 1 (E2BS1), E2BS2, and the Sp1-binding site in cervical cancer samples as determined by …	2013	Journal of clinical …	journals.asm.org	https://journals.asm.org/doi/abs/10.1128/jcm.01106-13	https://scholar.google.com/scholar?cites=2824213242061723430&as_sdt=2005&sciodt=2007&hl=en	16	2025-03-27 21:24:00		10.1128/jcm.01106-13							31	2.58	8	4	12	… Here, we report a rapid, quantitative, and reliable single-tube assay based on DNA bisulfite conversion and E2BS methylation-independent real-time PCR followed by HRM analysis, …	https://journals.asm.org/doi/pdf/10.1128/jcm.01106-13	https://scholar.google.com/scholar?q=related:JhcL9_qeMScJ:scholar.google.com/&scioq=intitle:%22cervical+cancer%22+%22methylation%22+%22transposable+element%22%7C%22transposons%22%7C%22retrotransposons%22%7C%22alu%22%7C%22line+1%22%7C%22sine%22%7C%22ltr%22%7C%22non+ltr%22%7Crepetitive+elements&hl=en&as_sdt=2007
not relevant	332	SN Wingo, TD Gallardo, EA Akbay, MC Liang…	Somatic LKB1 Mutations Promote Cervical Cancer Progression	2009	PloS one	journals.plos.org	https://journals.plos.org/plosone/article?id=10.1371/journal.pone.0005137	https://scholar.google.com/scholar?cites=5032053117097524932&as_sdt=2005&sciodt=2007&hl=en	17	2025-03-27 21:24:00	HTML								332	20.75	66	5	16	… development of cervical cancer, as HPV DNA sequences are … of LKB1 hypermethylation by methylation-specific PCR in any … immediately flanking the repetitive Alu sequences at each …	https://journals.plos.org/plosone/article?id=10.1371/journal.pone.0005137	https://scholar.google.com/scholar?q=related:xL5-J6Zx1UUJ:scholar.google.com/&scioq=intitle:%22cervical+cancer%22+%22methylation%22+%22transposable+element%22%7C%22transposons%22%7C%22retrotransposons%22%7C%22alu%22%7C%22line+1%22%7C%22sine%22%7C%22ltr%22%7C%22non+ltr%22%7Crepetitive+elements&hl=en&as_sdt=2007
not relevant	210	N Denko, C Schindler, A Koong…	Epigenetic regulation of gene expression in cervical cancer cells by the tumor microenvironment	2000	Clinical Cancer …	aacrjournals.org	https://aacrjournals.org/clincancerres/article-abstract/6/2/480/287962	https://scholar.google.com/scholar?cites=5855903414296596687&as_sdt=2005&sciodt=2007&hl=en	18	2025-03-27 21:24:00									210	8.4	53	4	25	… The biotinylated DNA and any hybrid DNA was then removed with a magnet. The remaining… All of the clones represented more than one time that did not contain a highly repetitive …	https://aacrjournals.org/clincancerres/article/6/2/480/287962?casa_token=p4prEatDxAwAAAAA:ZJZ2JrXiR6dOfM_wlHIL4YsmfrzFgzutjxv13YSWjnWI258uatH2WjDTbdZVqmKympP1Xyio	https://scholar.google.com/scholar?q=related:z1AlICFZRFEJ:scholar.google.com/&scioq=intitle:%22cervical+cancer%22+%22methylation%22+%22transposable+element%22%7C%22transposons%22%7C%22retrotransposons%22%7C%22alu%22%7C%22line+1%22%7C%22sine%22%7C%22ltr%22%7C%22non+ltr%22%7Crepetitive+elements&hl=en&as_sdt=2007
review	3	LF Tan, M Rajagopal, M Selvaraja	An overview on the pathogenesis of cervical cancer	2023	Current Trends in …	indianjournals.com	https://www.indianjournals.com/ijor.aspx?target=ijor:ctbp&volume=17&issue=1&article=012	https://scholar.google.com/scholar?cites=14420014940089038427&as_sdt=2005&sciodt=2007&hl=en	19	2025-03-27 21:24:00									3	1.5	1	3	2	… levels of gene body methylation have positive correlation … show a higher DNA methylation in genic and LINE-1 regions (30). … with hypomethylation of DNA repetitive sequences in cancer …	https://abap.co.in/index.php/home/article/download/762/238	https://scholar.google.com/scholar?q=related:WzbV_y8vHsgJ:scholar.google.com/&scioq=intitle:%22cervical+cancer%22+%22methylation%22+%22transposable+element%22%7C%22transposons%22%7C%22retrotransposons%22%7C%22alu%22%7C%22line+1%22%7C%22sine%22%7C%22ltr%22%7C%22non+ltr%22%7Crepetitive+elements&hl=en&as_sdt=2007
review	5	S Heidari-Ezzati, P Moeinian…	The role of long non-coding RNAs and circular RNAs in cervical cancer: modulating miRNA function	2024	Frontiers in Cell and …	frontiersin.org	https://www.frontiersin.org/articles/10.3389/fcell.2024.1308730/full	https://scholar.google.com/scholar?cites=9190700680339028360&as_sdt=2005&sciodt=2007&hl=en	20	2025-03-27 21:24:00	HTML	10.3389/fcell.2024.1308730							5	5	2	3	1	… DNA methylation, histone modifications, and non-coding RNAs (ncRNAs) influence gene … controlled by repetitive intronic elements, particularly sequences derived from transposons (…	https://www.frontiersin.org/articles/10.3389/fcell.2024.1308730/full	https://scholar.google.com/scholar?q=related:iHmMCJPti38J:scholar.google.com/&scioq=intitle:%22cervical+cancer%22+%22methylation%22+%22transposable+element%22%7C%22transposons%22%7C%22retrotransposons%22%7C%22alu%22%7C%22line+1%22%7C%22sine%22%7C%22ltr%22%7C%22non+ltr%22%7Crepetitive+elements&hl=en&as_sdt=2007
not relevant	18	C Rodrigues, C Pattabiraman, A Vijaykumar…	A SUV39H1-low chromatin state characterises and promotes migratory properties of cervical cancer cells	2019	Experimental cell …	Elsevier	https://www.sciencedirect.com/science/article/pii/S0014482718309868	https://scholar.google.com/scholar?cites=6327577200657082409&as_sdt=2005&sciodt=2007&hl=en	21	2025-03-27 21:24:00	HTML								18	3	5	4	6	… Cervical cancer cells sorted based on migratory ability in vitro have low levels of SUV39H1 protein, and SUV39H1 knockdown in vitro enhanced cervical cancer cell migration. Further, …	https://www.sciencedirect.com/science/article/pii/S0014482718309868	https://scholar.google.com/scholar?q=related:KagGZvAR0FcJ:scholar.google.com/&scioq=intitle:%22cervical+cancer%22+%22methylation%22+%22transposable+element%22%7C%22transposons%22%7C%22retrotransposons%22%7C%22alu%22%7C%22line+1%22%7C%22sine%22%7C%22ltr%22%7C%22non+ltr%22%7Crepetitive+elements&hl=en&as_sdt=2007
not relevant	1	F Guo, R Lu, W Kong, M Anwar, Y Feng	DNA mismatch repair system regulates the expression of PD-L1 through DNMTs in cervical cancer	2024	Cancer Cell International	Springer	https://link.springer.com/article/10.1186/s12935-024-03214-7	https://scholar.google.com/scholar?cites=3750490620413282512&as_sdt=2005&sciodt=2007&hl=en	22	2025-03-27 21:24:00	HTML	10.1186/s12935-024-03214-7							1	1	0	5	1	… changes in the number of repetitive copies can lead to functional … for the maintenance of DNA methylation patterns as well as … , nucleolar dominance, activation of dormant transposons, …	https://link.springer.com/article/10.1186/s12935-024-03214-7	https://scholar.google.com/scholar?q=related:0AgrK1lrDDQJ:scholar.google.com/&scioq=intitle:%22cervical+cancer%22+%22methylation%22+%22transposable+element%22%7C%22transposons%22%7C%22retrotransposons%22%7C%22alu%22%7C%22line+1%22%7C%22sine%22%7C%22ltr%22%7C%22non+ltr%22%7Crepetitive+elements&hl=en&as_sdt=2007
Patent	2	SW An, YH Moon, TJ Oh	Methylation marker for diagnosis of cervical cancer	2013	US Patent App. 13/642,407	Google Patents	https://patents.google.com/patent/US20130116144A1/en	https://scholar.google.com/scholar?cites=17522920403886115876&as_sdt=2005&sciodt=2007&hl=en	23	2025-03-27 21:24:00									2	0.17	1	3	12	… In addition, after the methylation index of DNA in the normal persons and the … The methylation of this CpG inhibits a repetitive sequence in genomes, such as Alu or transposon, from …	https://patentimages.storage.googleapis.com/f8/92/0f/7f19e2be23e407/US20130116144A1.pdf	https://scholar.google.com/scholar?q=related:JIwTVUTrLfMJ:scholar.google.com/&scioq=intitle:%22cervical+cancer%22+%22methylation%22+%22transposable+element%22%7C%22transposons%22%7C%22retrotransposons%22%7C%22alu%22%7C%22line+1%22%7C%22sine%22%7C%22ltr%22%7C%22non+ltr%22%7Crepetitive+elements&hl=en&as_sdt=2007
not relevant	1	C Rodrigues, C Pattabiraman, SM Narayana…	A Suv39H1-low chromatin state drives migratory cell populations in cervical cancer	2017	bioRxiv	biorxiv.org	https://www.biorxiv.org/content/10.1101/241398.abstract	https://scholar.google.com/scholar?cites=13866736114941301183&as_sdt=2005&sciodt=2007&hl=en	24	2025-03-27 21:24:00		10.1101/241398.abstract							1	0.13	0	4	8	… intergenic regions and repetitive elements, along … methylation and the absolute level of mRNA expression. While promoters of low expression genes (0-25 percentile expression) did not …	https://www.biorxiv.org/content/10.1101/241398.full.pdf	https://scholar.google.com/scholar?q=related:vxEoBQeLcMAJ:scholar.google.com/&scioq=intitle:%22cervical+cancer%22+%22methylation%22+%22transposable+element%22%7C%22transposons%22%7C%22retrotransposons%22%7C%22alu%22%7C%22line+1%22%7C%22sine%22%7C%22ltr%22%7C%22non+ltr%22%7Crepetitive+elements&hl=en&as_sdt=2007
book	0	JA Barr	Regulation of the long non-coding RNA FAM83H-AS1 by human papillomavirus in cervical cancer	2019		search.proquest.com	https://search.proquest.com/openview/128f43c41b83f12a087c081bbbfa3f38/1?pq-origsite=gscholar&cbl=51922&diss=y		25	2025-03-27 21:24:00	BOOK								0	0	0	1	6	… CpG methylation by directly targeting DNA methyltransferases … Certain lncRNAs consist of highly repetitive sequences. The … For example, certain lncRNAs with Alu repeats can bind to …	https://researchrepository.wvu.edu/cgi/viewcontent.cgi?article=4799&context=etd	https://scholar.google.com/scholar?q=related:jStKdVfk56wJ:scholar.google.com/&scioq=intitle:%22cervical+cancer%22+%22methylation%22+%22transposable+element%22%7C%22transposons%22%7C%22retrotransposons%22%7C%22alu%22%7C%22line+1%22%7C%22sine%22%7C%22ltr%22%7C%22non+ltr%22%7Crepetitive+elements&hl=en&as_sdt=2007
thesis	1	G Gashi	The frequency of micronuclei in peripheral blood lymphocytes and buccal exfoliated cells in women with cervical cancer	2018		dr.nsk.hr	https://dr.nsk.hr/islandora/object/mef:6193	https://scholar.google.com/scholar?cites=2217469361438076488&as_sdt=2005&sciodt=2007&hl=en	26	2025-03-27 21:24:00									1	0.14	1	1	7	… DNMT1 can maintain a DNA methylation pattern by reading … Reanimated transposons can lead to translocations, gene … region adjacent to the telomeric repetitive sequence track (25, 139…	https://dr.nsk.hr/islandora/object/mef:6193/datastream/PDF/download	https://scholar.google.com/scholar?q=related:SC7UtKIIxh4J:scholar.google.com/&scioq=intitle:%22cervical+cancer%22+%22methylation%22+%22transposable+element%22%7C%22transposons%22%7C%22retrotransposons%22%7C%22alu%22%7C%22line+1%22%7C%22sine%22%7C%22ltr%22%7C%22non+ltr%22%7Crepetitive+elements&hl=en&as_sdt=2007
thesis	3	CD How	Characterization of altered microRNA expression in cervical cancer	2014		utoronto.scholaris.ca	https://utoronto.scholaris.ca/items/3644ac6a-3eef-44a7-a9f3-e76a4b967478	https://scholar.google.com/scholar?cites=13802321375832316885&as_sdt=2005&sciodt=2007&hl=en	27	2025-03-27 21:24:00									3	0.27	3	1	11	… Aberrant CpG methylation can lead to silencing of tumour supressor-like miRNAs, such as … 4-phenylbutyric acid, which inhibit DNA methylation and histone deacetylase, respectively (82)…	https://utoronto.scholaris.ca/bitstreams/1a20e690-3eae-44d6-b05d-8181559eae4c/download	https://scholar.google.com/scholar?q=related:1RtE2imyi78J:scholar.google.com/&scioq=intitle:%22cervical+cancer%22+%22methylation%22+%22transposable+element%22%7C%22transposons%22%7C%22retrotransposons%22%7C%22alu%22%7C%22line+1%22%7C%22sine%22%7C%22ltr%22%7C%22non+ltr%22%7Crepetitive+elements&hl=en&as_sdt=2007
not relevant	47	ES Srivatsan, R Chakrabarti, K Zainabadi, SD Pack…	Localization of deletion to a 300 Kb interval of chromosome 11q13 in cervical cancer	2002	Oncogene	nature.com	https://idp.nature.com/authorize/casa?redirect_uri=https://www.nature.com/articles/1205698&casa_token=9xDU1x2UqMwAAAAA:j1oYRsDGBXQphzkmRQAHxOyJsoUThrNIJrDSgJmcJXI7uCyfACcwkBpgC1pqPaJr4nSjMeoPNmpL2d13	https://scholar.google.com/scholar?cites=1053969009021300632&as_sdt=2005&sciodt=2007&hl=en	28	2025-03-27 21:24:00	HTML								47	2.04	9	5	23	… the genomic sequence of 152L21 BAC DNA and the PCR primers … High frequency of repetitive sequences near D11S913, … such as methylation or mutation of the promoter or non-coding …	https://idp.nature.com/authorize/casa?redirect_uri=https://www.nature.com/articles/1205698&casa_token=9xDU1x2UqMwAAAAA:j1oYRsDGBXQphzkmRQAHxOyJsoUThrNIJrDSgJmcJXI7uCyfACcwkBpgC1pqPaJr4nSjMeoPNmpL2d13	https://scholar.google.com/scholar?q=related:mC_8wjpzoA4J:scholar.google.com/&scioq=intitle:%22cervical+cancer%22+%22methylation%22+%22transposable+element%22%7C%22transposons%22%7C%22retrotransposons%22%7C%22alu%22%7C%22line+1%22%7C%22sine%22%7C%22ltr%22%7C%22non+ltr%22%7Crepetitive+elements&hl=en&as_sdt=2007
thesis	0	SL Maloney	An investigation into the regulation and expression of the tumour suppressor gene clusterin in oral, cervical and nasopharyngeal cancer	2010		etheses.bham.ac.uk	https://etheses.bham.ac.uk/id/eprint/612/		29	2025-03-27 21:24:00									0	0	0	1	15	… DNA methylation plays an important role in normal cells and is responsible for X- … Smoking has been shown to double the risk of cervical cancer, as it results in exposure to many …	https://etheses.bham.ac.uk/id/eprint/612/1/Maloney10PhD.pdf	https://scholar.google.com/scholar?q=related:nlsqLHGQWioJ:scholar.google.com/&scioq=intitle:%22cervical+cancer%22+%22methylation%22+%22transposable+element%22%7C%22transposons%22%7C%22retrotransposons%22%7C%22alu%22%7C%22line+1%22%7C%22sine%22%7C%22ltr%22%7C%22non+ltr%22%7Crepetitive+elements&hl=en&as_sdt=2007
